# Supplementary material for: DNA interstrand cross-links induced by the major oxidative adenine lesion 7,8-dihydro-8-oxoadenine
Source: Nat Commun. 2021 Mar 26;12:1897. doi: 10.1038/s41467-021-22273-2 (PMC7997976; doi:10.1038/s41467-021-22273-2)
Supplement: Supplementary file 3 — Source Data [file 41467_2021_22273_MOESM3_ESM.xlsx]

## Sheet: Figure 2a
Figure 2a
IMAGE 1																					Image 2
Lane	ID	Yield (%)													Image 1
1	-	-
2	-	-
3	-	-
4	Duplex A no NBS	0
5	Duplex A + NBS	37
6	-	-
IMAGE 2
1	-	-
2	-	-
3	Duplex E no NBS	0
4	Duplex E + NBS	0
*Duplex A yield based on triplicate reaction yields from Supplementary Figure 6 (see Figure 3 analysis)
Lanes 1-3 and 5 from image 1 not included in manuscript; Image 1 also contains a cut-off after the last lane arising from Typhoon source imaging (not post analysis)
Lanes 1 + 2 from image 2 not included in manuscript

## Sheet: Figure 3
Figure 3								Uncropped gel for Figure 3						Uncropped gel for Supplementary Figure 6: NBS reaction yield data for duplexes A - D
Raw data for NBS reactions for Figure 3 (from Supplementary Figure 6)
Lane	ID	Yield (band %)	Mean yield (%)	SDEV	SE
1	Duplex A + NBS 1	36.22
2	Duplex A + NBS 2	37.59	37.2467	0.739114	0.426727
3	Duplex A + NBS 3	37.93
4	Duplex B + NBS 1	28.81
5	Duplex B + NBS 2	27.18	28.3633	0.845077	0.487906
6	Duplex B + NBS 3	29.1
Raw data for NaOCl reactions for Figure 3 (from NaOCl gel image)
Lane	ID	Yield (band %)	Mean yield (%)	SDEV	SE
1	Duplex A + NaOCl 1	25.92
2	Duplex A + NaOCl 2	18.73	21.2167	3.32759	1.92118
3	Duplex A + NaOCl 3	19
4	Duplex B + NaOCl 1	7.19
5	Duplex B + NaOCl 2	10.5	8.15	1.67095	0.964722
6	Duplex B + NaOCl 3	6.76
								Uncropped gel image for NaOCl-catalzed ICL reactions with duplexes A - D (only A + B analyzed in manuscript due to inconsistencies in C, D data)
Raw data for MPO reactions for Figure 3 (from Supplementary Figure 7)
Lane	ID	Yield (band %)	Mean yield (%)	SDEV	SE
7	Duplex A + MPO 1	14.47
9	Duplex A + MPO 2	17.86	16.3533	1.7261	0.996566									Lanes 7 - 12 not included in manuscript analysis
10	Duplex A + MPO 3	16.73
Raw data for Na2IrCl6 reactions for Figure 3 (from Ir gel image)
Lane	ID	Yield (band %)	Mean yield (%)	SDEV	SE
7	Duplex A + Ir 1	61.72
8	Duplex A + Ir 2	62.5	62.0467	0.33079	0.190982
9	Duplex A + Ir 3	61.92
7	Duplex B + Ir 1	28.9
8	Duplex B + Ir 2	25.78	26.4933	1.74817	1.0093
9	Duplex B + Ir 3	24.8
								Uncropped gel image for duplex A MPO reactions (lanes 7 + 9-10 are analyzed in the manuscript)
															Lanes 7 + 9-10 are analyzed for the manuscript
								Uncropped gel image for duplex A Na2IrCl6 reactions (lanes 7-9 are analyzed in the manuscript; remaining lanes are lower concentrations of Ir oxidant)
															Lanes 1-6 not included in manuscript
								Uncropped gel image for duplex B Na2IrCl6 reactions (lanes 7-9 are analyzed in the manuscript; remaining lanes are lower concentrations of Ir oxidant)
															Lanes 1-6 not analyzed in manuscript

## Sheet: Figure 4
Figure 4
From uncropped gel image of triplicate duplexes F-I												Uncropped gel for Figure 4
Lane	ID	Yield (band %)	Mean yield (%)	SDEV	SE
1	Duplex F 1	32.47
2	Duplex F 2	34.93	34.0767	1.13682	0.656342
3	Duplex F 3	34.83
4	Duplex G 1	22.22
5	Duplex G 2	22.57	22.0667	0.485821	0.280489
6	Duplex G 3	21.41
7	Duplex H 1	26.12
8	Duplex H 2	27.61	26.7367	0.634788	0.366495
9	Duplex H 3	26.48
10	Duplex I 1	27.13
11	Duplex I 2	27.48	26.77	0.769978	0.444547
12	Duplex I 3	25.7
From uncropped gel image of triplicate duplex J reactions
Lane	ID	Yield (band %)	Mean yield (%)	SDEV	SE
1	Duplex J 1	2.1
2	Duplex J 2	0	1.21333	0.887894	0.512626
3	Duplex J 3	1.54										Uncropped gel image for triplicate reactions of NBS-treated duplexes F-I (lanes 1 + 14 contain unrelated control reactions not analyzed in this manuscript)
																				Lanes 1 + 14 were not analyzed in the manuscript
												Uncropped gel image for triplicate reactions of NBS-treated duplex J

## Sheet: Figure 5
Figure 5
Uncropped gel image for Figure 5

## Sheet: Figure 6
Figure 6
Uncropped gel image for Figure 6
								Lanes 6 and 12 were not analyzed/presented in the manuscript

## Sheet: Figure 7
Figure 7
Lane	ID	Yield (%)	Mean yield	STDEV	SE					Uncropped gel image for triplicate duplexes K and L NBS reactions (note that duplexes A and B triplicates are observed in lanes 1-3 and 7-9)
4	Duplex K 1	27.27
5	Duplex K 2	27.15	27.71	0.708802	0.409227
6	Duplex K 3	28.71
10	Duplex L 1	8.82
11	Duplex L 2	9.88	9.89	0.877762	0.506776												Duplex A and B triplicates are in lanes 1-3 and 7-9
12	Duplex L 3	10.97

## Sheet: Figure 8
Figure 8
Gel image quantification data for kinetic analyses of duplex A ICLs w/ NBS (Yield # corresponds to gel image #; e.g., Yield 1 originates from gel 1)																								Uncropped gel 3
Lane	Time (min)	Yield 1 (band%)	Yield 2	Yield 3	Mean Yield	Std dev Yield	Std Error yield					Uncropped gel 1						Uncropped gel 2
-	0	0	0	0	0	0	0
1	0.5	3.19	1.99	3.49	2.89	0.793725	0.458258
2	1	4.25	3.45	5.71	4.47	1.14595	0.661614
3	3	7.6	6.28	9.14	7.67333	1.43141	0.826425
4	5	10.09	8.5	12.43	10.34	1.97689	1.14136
5	10	14.3	13.7	16.96	14.9867	1.73509	1.00175
6	15	18.31	15.73	20.38	18.14	2.32966	1.34503
7	20	21.16	17.71	23.48	20.7833	2.90338	1.67627
8	35	23.07	21.05	26.08	23.4	2.53119	1.46138
9	55	24.93	26.07	26.01	25.67	0.641561	0.370405
10	75	25.91	26.73	26.6	26.4133	0.440719	0.254449
k_ICL (1/min)	0.0943469
k_ICL (1/s)	0.00157245
Max Yield (%)	25.3038
t_1/2 (min)	7.34679
Gel image quantification data for kinetic analyses of duplex A ICLs w/ Ir (Yield # corresponds to gel image #; e.g., Yield 1 originates from gel 1)
Lane	Time (min)	Yield 1 (band%)	Yield 2	Yield 3	Mean Yield	Std dev Yield	Std Error yield
-	0	0	0	0	0	0	0
1	1	6.49	7.19	8.94	7.54	1.03037	0.594886					Uncropped kinetics gel for duplex A Ir reactions (for yields 1 and 2)
2	5	19.58	20.45	18.91	19.6467	0.630467	0.364
3	10	25.95	27.45	23.27	25.5567	1.72899	0.998235
4	20	26.19	32.71	27.9	28.9333	2.76025	1.59363
5	30	29.17	35.41	29.39	31.3233	2.89111	1.66918
6	45	34.42	37.39	30.95	34.2533	2.63176	1.51945
7	60	35.27	39.5	32.45	35.74	2.89727	1.67274
8	90	36.31	39.17	32.53	36.0033	2.71943	1.57006
												Uncropped kinetics gel for duplex A Ir reactions (for yield 3, note that lane 9 and 10 were not included in the final analysis)
ICL_max	32.9339
k_ICL	0.155214	1/min
t_1/2	4.46574	min
Gel image quantification data for kinetic analyses of duplex B ICLs w/ NBS (Yield # corresponds to gel image #; e.g., Yield 1 originates from gel 1)
Lane	Time (min)	Yield 1 (band%)	Yield 2	Yield 3	Mean Yield	Std dev Yield	Std Error yield
-	0	0	0	0	0	0	0
1	2	1.28	1.65	1.17	1.36667	0.251462	0.145182
2	5	2.82	4.28	3.04	3.38	0.787147	0.454459
3	10	5.9	8.4	6.05	6.78333	1.40208	0.809492
4	15	8.3	11.69	8.45	9.48	1.91539	1.10585
5	20	10.37	14.69	10.48	11.8467	2.46301	1.42202
6	30	14.08	18.17	13	15.0833	2.72713	1.57451				Uncropped gel 1						Uncropped gel 2						Uncropped gel 3
7	40	15.93	19.87	16.33	17.3767	2.16853	1.252
8	60	18.34	21.13	18.77	19.4133	1.50214	0.867263
9	75	19.76	19.79	19.15	19.5667	0.361156	0.208513
10	90	21.32	21.4	21.11	21.2767	0.149778	0.0864741
k_ICL (1/min)	0.0393728
k_ICL (1/s)	0.000656213
Max Yield (%)	21.4541
t_1/2 (min)	17.6047
Gel image quantification data for kinetic analyses of duplex B ICLs w/ Ir (Yield # corresponds to gel image #; e.g., Yield 1 originates from gel 1)
Lane	Time (min)	Yield 1 (band%)	Yield 2	Yield 3	Mean Yield	Std dev Yield	Std Error yield	Theo yield
-	0	0	0	0	0	0	0	0
1	1	3.23	1.37	2.91	2.3	0.93	0.657609	1.59141				Uncropped gel 1						Uncropped gel 2					Uncropped gel 3
2	5	7.27	4.1	6.52	5.685	1.585	1.12076	6.71607
3	10	9.45	5.67	8.63	7.56	1.89	1.33643	11.0262
4	20	16.73	7.61	9.82	12.17	4.56	3.22441	15.5676
5	30	17.18	11.14	12.81	14.16	3.02	2.13546	17.438
6	45	18.24	11.59	13.42	14.915	3.325	2.35113	18.4017
7	60	18.45	11.23	13.96	14.84	3.61	2.55266	18.6564
8	90	18.97	12.73	12.05	15.85	3.12	2.20617	18.7415
ICL_max	18.7479
k_ICL	0.0887051	1/min
t_1/2	7.81406	min
	Uncropped gel 1 contains a cut-out lane before lane 1 that was not scanned via Typhoon (i.e., the "crop" arises from the source image as opposed to post analysis)

## Sheet: Figure 9-Duplex A no ICL
Figure 9
Duplex A no ICL raw data
Temp 1	Temp 2	Temp 3	Absorbance 1	Absorbance 2	Absorbance 3	Normalized Abs 1	Normalized Abs 2	Normalized Abs 3		Sample ID	Tm Calculation Method	Temperature1	Temperature2	Temperature3	Tm Result	Mean Tm	Std error
30.7	29.8	29.9	0.81814	0.833491	1.23338	0.00558762	0.000762372	0.0226304		Trial 1	Inflection	40	-	95	62.539	62.6333	0.117025
30.2	29.9	29.9	0.821378	0.837062	1.2376	0.0150256	0.0108829	0.0319865		Trial 2	Inflection	40	-	95	62.866
30.3	30.3	30.3	0.823081	0.839199	1.2392	0.0199895	0.0169394	0.0355496		Trial 3	Inflection	40	-	95	62.495
30.3	30.3	30.4	0.823865	0.840614	1.24007	0.0222747	0.0209496	0.0374599
30.3	30.5	30.4	0.825233	0.840605	1.24067	0.0262621	0.0209241	0.0387933
30.5	30.6	30.4	0.825023	0.84124	1.24115	0.02565	0.0227238	0.0398671
30.6	30.6	30.6	0.825274	0.841197	1.24174	0.0263816	0.0226019	0.0411695
30.7	30.6	30.6	0.825475	0.8413	1.24212	0.0269675	0.0228938	0.0420148
30.9	30.8	30.8	0.825991	0.841477	1.24214	0.0284715	0.0233955	0.0420592
30.9	30.9	30.9	0.826214	0.841325	1.24245	0.0291215	0.0229647	0.0427381
30.9	30.9	30.9	0.826688	0.841253	1.24144	0.0305031	0.0227606	0.0405106
31	31	31	0.825759	0.841038	1.24185	0.0277953	0.0221513	0.0414246
31	31	31	0.825728	0.842008	1.24279	0.0277049	0.0249004	0.0435035
31.1	31.2	31.2	0.825836	0.841539	1.24255	0.0280197	0.0235712	0.0429622
31.3	31.3	31.3	0.826469	0.841358	1.24283	0.0298648	0.0230582	0.0435834
31.3	31.4	31.4	0.825767	0.84169	1.24213	0.0278186	0.0239991	0.0420459
31.4	31.5	31.5	0.825168	0.840738	1.24322	0.0260726	0.0213011	0.0444664
31.5	31.6	31.6	0.825274	0.840461	1.24232	0.0263816	0.020516	0.0424696
31.6	31.6	31.7	0.825556	0.840539	1.24211	0.0272036	0.0207371	0.0419993
31.7	31.8	31.8	0.82538	0.840635	1.24304	0.0266906	0.0210092	0.0440693
31.8	31.8	31.9	0.826295	0.839957	1.24236	0.0293576	0.0190876	0.0425451
31.9	32	32	0.82604	0.840527	1.24282	0.0286143	0.0207031	0.0435612
32.1	32	32	0.825569	0.839809	1.24309	0.0272415	0.0186682	0.0441669
32.1	32.2	32.2	0.825449	0.839741	1.24239	0.0268917	0.0184755	0.0426116
32.2	32.2	32.2	0.825931	0.839841	1.24271	0.0282966	0.0187589	0.0433349
32.3	32.3	32.4	0.825898	0.840022	1.24311	0.0282004	0.0192719	0.0442135
32.5	32.4	32.5	0.825617	0.838711	1.24237	0.0273814	0.0155564	0.0425784
32.5	32.5	32.5	0.825907	0.839383	1.24284	0.0282267	0.0174609	0.0436189
32.6	32.6	32.6	0.825884	0.839131	1.24316	0.0281596	0.0167467	0.0443244
32.7	32.8	32.7	0.825333	0.839314	1.24292	0.0265536	0.0172653	0.0437897
32.8	32.8	32.8	0.825385	0.838955	1.24264	0.0267051	0.0162479	0.0431818
32.9	33	32.9	0.825743	0.838681	1.24313	0.0277486	0.0154713	0.0442512
33	33.1	33	0.825166	0.838521	1.24289	0.0260668	0.0150179	0.0437298
33	33.1	33.1	0.825437	0.838373	1.24188	0.0268567	0.0145984	0.0414956
33.2	33.2	33.2	0.825594	0.837659	1.2421	0.0273143	0.0125749	0.0419638
33.3	33.3	33.3	0.826005	0.838314	1.24221	0.0285123	0.0144312	0.0422056
33.4	33.4	33.4	0.82642	0.837946	1.24247	0.0297219	0.0133883	0.0427958
34.4	33.6	33.5	0.826279	0.83796	1.24185	0.0293109	0.013428	0.0414269
34	33.7	33.6	0.826006	0.837517	1.24281	0.0285152	0.0121724	0.0435435
33.7	33.8	33.7	0.826452	0.837817	1.24314	0.0298152	0.0130227	0.0442801
33.9	33.8	33.8	0.82645	0.837761	1.24257	0.0298094	0.012864	0.0430154
33.9	34	33.9	0.826241	0.837448	1.24215	0.0292002	0.0119769	0.0420725
34	34.1	34	0.826575	0.837071	1.2428	0.0301737	0.0109084	0.0435235
34.2	34.2	34	0.826727	0.837682	1.24241	0.0306168	0.0126401	0.0426604
34.2	34.2	34.2	0.827328	0.836664	1.24247	0.0323685	0.00975496	0.0428024
34.3	34.3	34.3	0.827239	0.837096	1.24236	0.0321091	0.0109793	0.0425473
34.4	34.4	34.3	0.826498	0.83697	1.24235	0.0299493	0.0106222	0.0425295
34.5	34.5	34.5	0.826378	0.83771	1.24273	0.0295995	0.0127194	0.0433793
34.6	34.6	34.5	0.826361	0.836502	1.24243	0.02955	0.00929584	0.0427093
34.8	34.7	34.6	0.827004	0.835471	1.24259	0.0314242	0.00637389	0.0430509
34.8	34.8	34.7	0.826782	0.835487	1.24214	0.0307771	0.00641923	0.0420681
34.9	34.9	34.8	0.827581	0.83583	1.24178	0.033106	0.00739133	0.0412605
35	35	35	0.827503	0.835826	1.24192	0.0328786	0.00737999	0.0415666
35.1	35.1	35.1	0.827156	0.836033	1.24217	0.0318672	0.00796665	0.0421346
35.2	35.2	35.2	0.827171	0.835731	1.24198	0.0319109	0.00711075	0.0417086
35.3	35.2	35.3	0.826475	0.835291	1.24253	0.0298822	0.00586375	0.0429178
35.4	35.3	35.4	0.827466	0.835597	1.24203	0.0327708	0.00673098	0.041824
35.5	35.5	35.5	0.827246	0.836279	1.24217	0.0321295	0.00866384	0.0421302
35.6	35.5	35.6	0.827496	0.835308	1.24193	0.0328582	0.00591193	0.0415933
35.6	35.7	35.7	0.826731	0.83492	1.24158	0.0306284	0.0048123	0.0408079
35.8	35.8	35.8	0.828105	0.835023	1.24175	0.0346333	0.00510421	0.0411895
35.8	35.9	35.9	0.827471	0.83572	1.24229	0.0327854	0.00707958	0.0423853
36	36	36	0.827113	0.835584	1.24165	0.0317419	0.00669414	0.0409676
36	36.1	36.1	0.827732	0.835381	1.24193	0.0335461	0.00611882	0.0416021
36.2	36.2	36.2	0.827677	0.834758	1.24209	0.0333858	0.00435317	0.0419527
36.2	36.3	36.3	0.827934	0.834566	1.24218	0.0341349	0.00380903	0.0421479
36.3	36.4	36.4	0.828368	0.835614	1.24144	0.0353999	0.00677916	0.0405039
36.4	36.5	36.5	0.827285	0.834574	1.24181	0.0322432	0.0038317	0.0413337
36.6	36.5	36.6	0.827946	0.834069	1.2422	0.0341699	0.00240048	0.0421901
36.6	36.6	36.6	0.82702	0.834272	1.24191	0.0314708	0.0029758	0.0415533
36.7	36.6	36.8	0.828196	0.835109	1.24178	0.0348986	0.00534794	0.041256
36.8	36.8	36.8	0.828546	0.835006	1.24202	0.0359187	0.00505603	0.0418063
36.9	36.9	37	0.828261	0.834706	1.24228	0.035088	0.0042058	0.0423676
37	36.9	37.1	0.828154	0.834631	1.24216	0.0347761	0.00399324	0.0421147
37.1	37	37.1	0.828446	0.834142	1.24235	0.0356273	0.00260737	0.0425362
37.2	37.1	37.2	0.827667	0.834138	1.24168	0.0333567	0.00259603	0.0410364
37.2	37.2	37.4	0.827891	0.834242	1.2415	0.0340096	0.00289078	0.0406459
37.4	37.3	37.4	0.82861	0.833926	1.24209	0.0361053	0.0019952	0.0419394
37.5	37.4	37.5	0.829068	0.834016	1.24225	0.0374402	0.00225027	0.042301
37.5	37.5	37.6	0.828365	0.835277	1.24254	0.0353912	0.00582407	0.0429422
37.7	37.6	37.6	0.828225	0.83426	1.24223	0.0349831	0.00294179	0.0422611
37.7	37.7	37.8	0.828083	0.833737	1.24184	0.0345692	0.00145956	0.0414002
37.9	37.8	37.8	0.829082	0.834837	1.24229	0.0374811	0.00457707	0.0423853
37.9	37.9	37.9	0.829427	0.834199	1.2416	0.0384867	0.00276891	0.0408611
38.1	38	38	0.829502	0.834149	1.24157	0.0387053	0.00262721	0.0407945
38.1	38.1	38.1	0.829514	0.83427	1.24194	0.0387402	0.00297013	0.0416177
38.1	38.2	38.2	0.829096	0.833943	1.24177	0.0375219	0.00204338	0.0412449
38.2	38.3	38.3	0.829009	0.834215	1.24197	0.0372683	0.00281426	0.0416931
38.3	38.4	38.4	0.828967	0.834529	1.24149	0.0371459	0.00370417	0.0406215
38.4	38.5	38.5	0.829582	0.834464	1.24209	0.0389384	0.00351995	0.0419483
38.5	38.6	38.6	0.82936	0.834559	1.24171	0.0382914	0.00378919	0.0410985
38.6	38.7	38.7	0.828816	0.834753	1.24149	0.0367057	0.004339	0.0406171
38.7	38.8	39.2	0.829899	0.834849	1.24195	0.0398624	0.00461108	0.0416376
38.8	38.9	38.9	0.829175	0.833995	1.24137	0.0377521	0.00219076	0.0403442
38.9	39	38.8	0.829259	0.834756	1.24089	0.037997	0.00434751	0.039297
39	39	39.2	0.830067	0.833727	1.24127	0.0403521	0.00143122	0.0401245
39.1	39.2	39.1	0.829587	0.83384	1.24154	0.038953	0.00175147	0.0407391
39.2	39.3	39.2	0.829671	0.834006	1.24146	0.0391979	0.00222193	0.0405483
39.3	39.3	39.4	0.829277	0.83381	1.24137	0.0380494	0.00166645	0.0403575
39.4	39.5	39.4	0.82942	0.834327	1.24101	0.0384662	0.00313168	0.0395654
39.5	39.6	39.5	0.829447	0.834368	1.24121	0.0385449	0.00324788	0.0400069
39.6	39.6	39.6	0.829583	0.834186	1.2413	0.0389414	0.00273207	0.0401933
39.7	39.7	39.8	0.829316	0.834115	1.24091	0.0381631	0.00253085	0.0393413
39.8	39.9	39.9	0.829088	0.835027	1.24104	0.0374985	0.00511555	0.0396187
39.9	40	39.9	0.829579	0.834336	1.24097	0.0389297	0.00315718	0.0394611
40.1	40	40	0.829397	0.833505	1.2402	0.0383992	0.00080205	0.0377528
40.2	40.1	40.1	0.829542	0.833714	1.2416	0.0388218	0.00139438	0.0408722
40.2	40.2	40.2	0.8301	0.834258	1.24062	0.0404483	0.00293613	0.0386824
40.4	40.4	40.4	0.828931	0.833774	1.24068	0.0370409	0.00156442	0.038831
40.4	40.5	40.4	0.828916	0.833222	1.24112	0.0369972	0	0.0397961
40.6	40.6	40.5	0.829125	0.833675	1.24016	0.0376064	0.00128385	0.0376618
40.6	40.7	40.6	0.829641	0.833905	1.24058	0.0391104	0.00193569	0.0385981
40.8	40.8	40.7	0.829454	0.83386	1.24063	0.0385653	0.00180815	0.0387068
40.8	40.9	40.7	0.829599	0.833837	1.24038	0.038988	0.00174297	0.0381543
41	41	41	0.829036	0.834561	1.23993	0.037347	0.00379486	0.037167
41.1	41.1	41	0.828882	0.834514	1.24013	0.0368981	0.00366165	0.0376041
41	41.1	41.1	0.828966	0.834404	1.23996	0.0371429	0.0033499	0.0372269
41.2	41.3	41.2	0.828916	0.834403	1.24009	0.0369972	0.00334707	0.0375109
41.3	41.3	41.2	0.829122	0.834203	1.23982	0.0375976	0.00278025	0.0369141
41.4	41.5	41.4	0.829268	0.834854	1.23929	0.0380232	0.00462525	0.0357427
41.4	41.4	41.5	0.829783	0.835093	1.23966	0.0395243	0.0053026	0.0365525
41.6	41.7	41.7	0.830187	0.834649	1.23888	0.0407019	0.00404426	0.0348241
41.6	41.6	41.8	0.829071	0.835542	1.23831	0.037449	0.00657511	0.0335573
41.7	41.7	41.7	0.829963	0.834971	1.23896	0.040049	0.00495684	0.0350105
41.8	41.8	41.9	0.830352	0.835991	1.23863	0.0411828	0.00784762	0.0342783
42	41.9	42.1	0.830129	0.835722	1.23868	0.0405328	0.00708524	0.0343804
42	42	42	0.829657	0.835497	1.23838	0.039157	0.00644757	0.0337148
42.1	42.1	42.2	0.829488	0.836478	1.23818	0.0386645	0.00922782	0.0332799
42.4	42.2	42.3	0.830278	0.836061	1.2384	0.0409671	0.008046	0.0337636
42.3	42.3	42.3	0.82984	0.836113	1.23767	0.0396905	0.00819338	0.0321529
42.4	42.4	42.5	0.829312	0.836438	1.23812	0.0381515	0.00911446	0.0331357
42.5	42.5	42.5	0.829258	0.836021	1.23724	0.0379941	0.00793264	0.03119
42.6	42.6	42.7	0.829437	0.836674	1.23728	0.0385158	0.0097833	0.031272
42.7	42.7	42.7	0.829786	0.837159	1.23672	0.0395331	0.0111578	0.0300451
42.8	42.8	42.8	0.829822	0.836832	1.23659	0.039638	0.0102311	0.02975
43	42.9	42.9	0.829117	0.836919	1.23697	0.0375831	0.0104777	0.0305998
43	43	43	0.828604	0.837308	1.23674	0.0360878	0.0115801	0.0300851
43	43.1	43.1	0.828897	0.836905	1.23618	0.0369418	0.010438	0.0288337
43.2	43.1	43.2	0.828443	0.836462	1.2361	0.0356185	0.00918248	0.0286696
43.2	43.2	43.2	0.828075	0.836358	1.23523	0.0345459	0.00888773	0.026726
43.4	43.3	43.4	0.827468	0.837076	1.23579	0.0327766	0.0109226	0.0279773
43.5	43.4	43.5	0.827364	0.837385	1.23483	0.0324735	0.0117983	0.0258474
43.5	43.5	43.5	0.826859	0.837358	1.23496	0.0310015	0.0117218	0.0261358
43.6	43.7	43.7	0.825725	0.836825	1.23441	0.0276962	0.0102113	0.0249156
43.7	43.7	43.8	0.826217	0.836995	1.23432	0.0291302	0.0106931	0.0247004
43.8	43.8	43.8	0.825777	0.836959	1.23413	0.0278477	0.010591	0.0242833
43.9	43.9	44	0.824255	0.836836	1.23394	0.0234114	0.0102424	0.0238684
44	44	44	0.824092	0.837003	1.23415	0.0229363	0.0107157	0.0243254
44.2	44.1	44.1	0.823277	0.83742	1.23379	0.0205608	0.0118975	0.0235467
44.2	44.2	44.2	0.823241	0.837085	1.23314	0.0204559	0.0109481	0.0220934
44.3	44.3	44.3	0.82216	0.836018	1.23309	0.017305	0.00792414	0.0219825
44.4	44.4	44.4	0.821804	0.836572	1.23286	0.0162673	0.00949423	0.0214678
44.5	44.5	44.5	0.821184	0.836829	1.23273	0.0144602	0.0102226	0.0211927
44.6	44.6	44.6	0.821774	0.837042	1.23254	0.0161799	0.0108263	0.0207556
44.7	44.7	44.7	0.820149	0.836751	1.23296	0.0114434	0.0100015	0.021683
44.8	44.8	44.8	0.82035	0.83744	1.23246	0.0120293	0.0119542	0.0205848
44.9	44.9	44.9	0.819872	0.837367	1.23212	0.010636	0.0117473	0.0198393
45	45	45	0.819126	0.837718	1.23239	0.00846158	0.0127421	0.0204383
45.1	45.1	45.1	0.818619	0.837598	1.23171	0.00698379	0.012402	0.0189141
45.2	45.1	45.2	0.818542	0.837623	1.23187	0.00675936	0.0124729	0.019278
45.2	45.3	45.3	0.818756	0.83742	1.23149	0.00738312	0.0118975	0.0184349
45.4	45.4	45.4	0.818138	0.837591	1.23174	0.00558179	0.0123822	0.0189895
45.4	45.4	45.4	0.817757	0.837632	1.23164	0.00447126	0.0124984	0.0187632
45.5	45.6	45.6	0.817352	0.837364	1.23168	0.00329078	0.0117388	0.0188653
45.6	45.7	45.6	0.817325	0.837802	1.23155	0.00321208	0.0129802	0.0185746
45.7	45.8	45.7	0.816932	0.838344	1.23176	0.00206657	0.0145162	0.0190317
45.8	45.9	45.8	0.817728	0.838722	1.23125	0.00438673	0.0155875	0.0179002
45.9	45.9	45.9	0.816947	0.83843	1.23087	0.00211029	0.01476	0.0170549
46	46.1	46	0.816674	0.839073	1.23118	0.00131456	0.0165823	0.0177471
46.1	46.1	46.3	0.817065	0.839851	1.23025	0.00245424	0.0187872	0.0156726
46.2	46.2	46.3	0.816896	0.839477	1.23055	0.00196164	0.0177273	0.0163427
46.3	46.3	46.4	0.816253	0.839057	1.23003	8.74432e-05	0.016537	0.0151934
46.4	46.4	46.5	0.816546	0.8387	1.23066	0.000941471	0.0155252	0.0165912
46.5	46.5	46.6	0.816223	0.839464	1.23009	0	0.0176904	0.015331
46.6	46.6	46.7	0.816471	0.8398	1.2307	0.000722863	0.0186427	0.0166688
46.7	46.7	46.8	0.816392	0.839336	1.22967	0.000492596	0.0173277	0.0143947
46.8	46.8	46.9	0.816365	0.839765	1.22976	0.000413898	0.0185435	0.0145855
46.8	46.9	47	0.816587	0.840706	1.22983	0.00106098	0.0212104	0.0147452
47	47.1	47.1	0.817158	0.840794	1.22999	0.00272531	0.0214598	0.0151069
47	47.2	47.2	0.817382	0.840265	1.22973	0.00337822	0.0199605	0.0145322
47.2	47.3	47.3	0.816858	0.84083	1.22944	0.00185088	0.0215618	0.0138755
47.2	47.4	47.3	0.816911	0.840554	1.22908	0.00200536	0.0207796	0.0130879
47.4	47.4	47.5	0.818004	0.840563	1.2294	0.00519121	0.0208051	0.0138023
47.5	47.5	47.6	0.817396	0.840939	1.22881	0.00341903	0.0218707	0.0124778
47.5	47.6	47.6	0.818023	0.841341	1.229	0.00524659	0.02301	0.0128971
47.6	47.7	47.7	0.818452	0.841778	1.2289	0.00649703	0.0242485	0.012693
47.7	47.8	47.8	0.818409	0.84153	1.22836	0.00637169	0.0235457	0.0114771
47.8	47.9	47.9	0.819317	0.841382	1.22828	0.0090183	0.0231262	0.011313
47.9	48	48	0.819782	0.841905	1.22785	0.0103737	0.0246085	0.0103545
48	48.1	48.1	0.81872	0.841454	1.22777	0.00727819	0.0233303	0.0101814
48.1	48.2	48.2	0.820612	0.842351	1.22788	0.0127929	0.0258725	0.0104122
48.2	48.3	48.3	0.820526	0.842633	1.22774	0.0125423	0.0266717	0.0101149
48.3	48.4	48.4	0.820847	0.842142	1.22751	0.0134779	0.0252802	0.00961125
48.4	48.5	48.5	0.821268	0.842415	1.22738	0.014705	0.0260539	0.00932282
48.5	48.6	48.6	0.821801	0.842618	1.22711	0.0162586	0.0266292	0.00871712
48.6	48.7	48.7	0.822355	0.843353	1.227	0.0178734	0.0287122	0.00847085
48.7	48.8	48.7	0.823274	0.842965	1.22674	0.0205521	0.0276126	0.00790509
48.7	48.9	48.9	0.822977	0.843463	1.22636	0.0196864	0.029024	0.007062
48.9	49	49	0.823916	0.843407	1.22653	0.0224233	0.0288653	0.00742143
48.9	49.1	49.1	0.823894	0.843148	1.22621	0.0223592	0.0281313	0.00672698
49	49.2	49.1	0.823985	0.843717	1.22594	0.0226245	0.0297439	0.00612573
49.2	49.3	49.2	0.824391	0.843674	1.22605	0.0238079	0.029622	0.00636756
49.3	49.4	49.4	0.824496	0.843712	1.22534	0.0241139	0.0297297	0.00479009
49.4	49.4	49.5	0.82467	0.844311	1.22518	0.0246211	0.0314273	0.00443289
49.5	49.5	49.5	0.82538	0.844826	1.22471	0.0266906	0.0328869	0.00339233
49.6	49.7	49.6	0.825911	0.844867	1.22408	0.0282383	0.0330031	0.00198127
49.7	49.7	49.7	0.82633	0.845269	1.22431	0.0294596	0.0341424	0.00249378
49.8	49.8	49.8	0.826828	0.845601	1.22401	0.0309112	0.0350833	0.00183705
50	49.9	49.9	0.826772	0.845939	1.22372	0.0307479	0.0360412	0.0011892
50.3	50	50	0.827243	0.846296	1.22409	0.0321208	0.037053	0.00201898
50	50.1	50.1	0.827908	0.846796	1.22345	0.0340591	0.03847	0.000594602
50.3	50.2	50.2	0.828495	0.846578	1.22331	0.0357701	0.0378522	0.000275114
50.3	50.3	50.3	0.828578	0.84793	1.22389	0.036012	0.0416839	0.00157525
50.3	50.4	50.4	0.828563	0.847383	1.22318	0.0359683	0.0401337	0
50.7	50.5	50.5	0.828599	0.84757	1.22347	0.0360732	0.0406636	0.000647849
52.2	50.6	50.6	0.830053	0.848628	1.22329	0.0403113	0.0436621	0.000230741
50.8	50.6	50.7	0.830887	0.84919	1.22342	0.0427422	0.0452549	0.000528042
51	50.8	50.7	0.831474	0.848867	1.22413	0.0444532	0.0443395	0.00210773
51	50.8	50.9	0.83262	0.849656	1.22386	0.0477935	0.0465756	0.00150869
50.8	51	50.9	0.8321	0.84922	1.22372	0.0462778	0.0453399	0.00118255
51.1	51	51.1	0.832279	0.850572	1.22419	0.0467996	0.0491716	0.00224751
51.2	51.1	51.1	0.832636	0.850653	1.22459	0.0478402	0.0494012	0.00313275
51.2	51.2	51.3	0.833232	0.850723	1.22476	0.0495774	0.0495995	0.00349661
51.3	51.3	51.3	0.833203	0.851618	1.22508	0.0494928	0.0521361	0.00422211
51.4	51.4	51.4	0.834248	0.851858	1.22509	0.0525388	0.0528162	0.00422877
51.5	51.5	51.5	0.83447	0.852501	1.2252	0.0531858	0.0546386	0.0044706
51.6	51.6	51.7	0.834189	0.852906	1.22559	0.0523668	0.0557864	0.00534032
51.7	51.7	51.7	0.834252	0.853107	1.22629	0.0525504	0.056356	0.00689117
51.8	51.8	51.8	0.835123	0.853709	1.2271	0.0550892	0.0580622	0.00869716
51.9	51.9	51.9	0.835537	0.854374	1.22725	0.0562959	0.0599468	0.00902996
52	52	52	0.836206	0.855071	1.22843	0.0582459	0.0619222	0.0116458
52.1	52.1	52.1	0.836819	0.855171	1.22881	0.0600326	0.0622056	0.0124844
52.2	52.2	52.2	0.837119	0.85534	1.22951	0.0609071	0.0626846	0.0140375
52.3	52.3	52.3	0.837768	0.855949	1.22994	0.0627988	0.0644105	0.0149848
52.3	52.3	52.4	0.838625	0.856612	1.23072	0.0652967	0.0662895	0.0167332
52.5	52.5	52.5	0.839177	0.857292	1.23143	0.0669057	0.0682167	0.018304
52.5	52.5	52.6	0.840369	0.85772	1.2322	0.0703801	0.0694297	0.0200123
52.7	52.7	52.7	0.840679	0.858544	1.23371	0.0712837	0.071765	0.023367
52.8	52.7	52.8	0.84144	0.858669	1.2348	0.0735018	0.0721193	0.0257675
52.8	52.9	52.8	0.841338	0.859253	1.23542	0.0732045	0.0737744	0.0271564
53	52.9	53	0.842819	0.8603	1.23617	0.0775213	0.0767417	0.028816
53.1	53.1	53.1	0.84226	0.860529	1.23682	0.0758919	0.0773907	0.030267
53.1	53.1	53.2	0.843343	0.861169	1.23748	0.0790486	0.0792045	0.0317269
53.3	53.2	53.2	0.844057	0.861846	1.23824	0.0811298	0.0811232	0.033402
53.3	53.3	53.3	0.844971	0.862691	1.23899	0.0837939	0.083518	0.0350793
53.4	53.4	53.4	0.845398	0.862765	1.24014	0.0850385	0.0837277	0.0376196
53.6	53.5	53.5	0.845967	0.863296	1.24074	0.086697	0.0852327	0.0389597
53.6	53.6	53.6	0.846347	0.863712	1.24194	0.0878046	0.0864116	0.0416088
53.7	53.7	53.7	0.846938	0.864461	1.24277	0.0895272	0.0885344	0.0434636
53.8	53.8	53.8	0.848536	0.864605	1.24409	0.094185	0.0889425	0.0463834
53.9	53.9	54	0.848592	0.865828	1.24437	0.0943483	0.0924086	0.0470024
54	54.1	54.1	0.848369	0.866043	1.24575	0.0936983	0.0930179	0.0500796
54.1	54.2	54.2	0.849664	0.867069	1.2465	0.0974729	0.0959257	0.0517259
54.2	54.3	54.2	0.85048	0.867802	1.24719	0.0998513	0.0980031	0.0532568
54.3	54.3	54.3	0.850463	0.867931	1.24832	0.0998018	0.0983687	0.0557639
54.3	54.4	54.5	0.851174	0.868817	1.24984	0.101874	0.10088	0.0591407
54.4	54.6	54.5	0.852063	0.869247	1.25162	0.104465	0.102098	0.0630899
54.6	54.7	54.7	0.852553	0.870153	1.25249	0.105894	0.104666	0.0650201
54.6	54.7	54.7	0.85319	0.871236	1.25333	0.10775	0.107735	0.0668949
54.7	54.9	54.8	0.854356	0.87188	1.25438	0.111149	0.109561	0.069209
54.8	54.9	54.9	0.854945	0.872867	1.25498	0.112866	0.112358	0.0705535
55	55.1	55	0.85567	0.872712	1.25668	0.114979	0.111919	0.0743274
55.1	55.1	55.1	0.856426	0.874043	1.25728	0.117183	0.115691	0.0756475
55.1	55.2	55.2	0.856953	0.874733	1.25897	0.118719	0.117646	0.0794015
55.2	55.3	55.3	0.858132	0.875366	1.26021	0.122155	0.11944	0.0821571
55.3	55.4	55.4	0.858054	0.876639	1.26178	0.121928	0.123048	0.0856293
55.5	55.5	55.5	0.859483	0.877003	1.26232	0.126093	0.12408	0.0868274
55.5	55.5	55.5	0.86024	0.878079	1.26348	0.1283	0.127129	0.0894099
55.6	55.7	55.7	0.860879	0.87897	1.26458	0.130162	0.129654	0.091846
55.8	55.8	55.8	0.862362	0.87974	1.26645	0.134485	0.131837	0.096006
55.8	55.8	55.8	0.862755	0.880666	1.26717	0.13563	0.134461	0.0975857
56	56	56	0.864069	0.882422	1.26895	0.13946	0.139438	0.101539
56	56	56.1	0.864462	0.882865	1.26981	0.140606	0.140693	0.103452
56.1	56.2	56.1	0.865528	0.884034	1.27146	0.143713	0.144006	0.107101
56.2	56.3	56.3	0.866461	0.884696	1.27275	0.146432	0.145882	0.109975
56.3	56.3	56.3	0.868049	0.885874	1.27421	0.151061	0.149221	0.113203
56.4	56.5	56.4	0.86907	0.886986	1.27592	0.154037	0.152372	0.11701
56.6	56.5	56.5	0.869513	0.887507	1.27753	0.155328	0.153849	0.120569
56.6	56.6	56.6	0.870649	0.888748	1.27933	0.158639	0.157366	0.124573
56.7	56.7	56.7	0.871617	0.889954	1.28019	0.161461	0.160784	0.126482
56.8	56.8	56.9	0.873034	0.890879	1.28161	0.165591	0.163406	0.129632
56.9	56.9	56.9	0.873906	0.891014	1.28302	0.168133	0.163788	0.132749
57	57	57	0.875009	0.893142	1.28368	0.171348	0.169819	0.13422
57.1	57.1	57.1	0.876214	0.894093	1.28577	0.17486	0.172514	0.138862
57.2	57.2	57.2	0.876905	0.895345	1.28817	0.176874	0.176063	0.144184
57.3	57.3	57.3	0.878538	0.895933	1.28951	0.181634	0.177729	0.147168
57.4	57.4	57.4	0.879538	0.897488	1.29097	0.184549	0.182136	0.15041
57.4	57.5	57.5	0.880669	0.898817	1.29249	0.187845	0.185903	0.153762
57.6	57.6	57.6	0.88194	0.899735	1.2946	0.19155	0.188504	0.158446
57.7	57.6	57.7	0.883769	0.901219	1.29574	0.196881	0.19271	0.160975
57.8	57.8	57.8	0.884544	0.902264	1.29741	0.19914	0.195672	0.164682
57.9	57.9	57.9	0.886198	0.903919	1.29843	0.203961	0.200362	0.166954
57.9	58	57.9	0.886976	0.904982	1.30078	0.206229	0.203375	0.172164
58.1	58.1	58.1	0.888487	0.906179	1.30255	0.210633	0.206767	0.1761
58.2	58.1	58.1	0.889569	0.907255	1.30373	0.213787	0.209817	0.178704
58.2	58.3	58.2	0.891311	0.908912	1.30552	0.218864	0.214513	0.182682
58.4	58.4	58.3	0.892914	0.910487	1.30786	0.223537	0.218977	0.187872
58.4	58.4	58.4	0.894057	0.911458	1.30937	0.226868	0.221728	0.19122
58.5	58.5	58.5	0.895768	0.913795	1.31084	0.231856	0.228352	0.194481
58.6	58.6	58.6	0.896719	0.914932	1.31287	0.234627	0.231574	0.198979
58.7	58.7	58.7	0.898522	0.916144	1.31469	0.239883	0.235009	0.203014
58.8	58.9	58.8	0.900013	0.917727	1.31714	0.244229	0.239495	0.208468
58.9	58.9	58.9	0.901699	0.919156	1.31884	0.249143	0.243545	0.212226
59	59	59	0.903474	0.920707	1.32104	0.254317	0.247941	0.217109
59.1	59.1	59.1	0.90438	0.922649	1.32365	0.256958	0.253445	0.222907
59.2	59.2	59.2	0.905377	0.924791	1.32488	0.259864	0.259515	0.225642
59.3	59.3	59.4	0.907323	0.926309	1.32716	0.265536	0.263818	0.23069
59.4	59.4	59.4	0.909115	0.927656	1.32997	0.270759	0.267635	0.236927
59.5	59.5	59.4	0.910957	0.929643	1.33177	0.276128	0.273267	0.240925
59.6	59.6	59.6	0.912367	0.931245	1.33363	0.280238	0.277807	0.24504
59.7	59.7	59.7	0.91453	0.933173	1.33577	0.286542	0.283271	0.249801
59.8	59.7	59.7	0.916798	0.934567	1.33791	0.293153	0.287222	0.254552
59.9	59.9	59.9	0.918547	0.936232	1.34003	0.298251	0.29194	0.259242
59.9	60	59.9	0.919285	0.938333	1.34197	0.300402	0.297895	0.263544
60	60.1	60.1	0.92182	0.940238	1.34414	0.307791	0.303294	0.268354
60.1	60.1	60.1	0.923886	0.942172	1.34709	0.313813	0.308775	0.274917
60.2	60.3	60.2	0.924834	0.944252	1.34979	0.316576	0.31467	0.280898
60.3	60.3	60.3	0.927403	0.946088	1.35185	0.324064	0.319873	0.285466
60.4	60.4	60.4	0.92902	0.947934	1.35496	0.328778	0.325105	0.292369
60.5	60.5	60.5	0.931644	0.949832	1.35713	0.336426	0.330484	0.297181
60.6	60.6	60.6	0.932932	0.951657	1.35961	0.34018	0.335656	0.302694
60.7	60.7	60.7	0.935022	0.953894	1.36244	0.346272	0.341996	0.30896
60.8	60.8	60.8	0.936703	0.955857	1.36535	0.351172	0.34756	0.315423
61	60.9	60.9	0.93895	0.958211	1.36746	0.357721	0.354231	0.320102
61	61	61	0.941137	0.959643	1.37009	0.364096	0.358289	0.325948
61.1	61.1	61.1	0.943346	0.96256	1.37326	0.370535	0.366557	0.332981
61.2	61.2	61.2	0.945148	0.964569	1.3759	0.375787	0.37225	0.338832
61.3	61.3	61.3	0.947379	0.965972	1.37864	0.38229	0.376226	0.344915
61.4	61.4	61.5	0.949589	0.968362	1.38136	0.388731	0.383	0.35095
61.5	61.5	61.6	0.951662	0.97097	1.38514	0.394774	0.390391	0.359328
61.6	61.6	61.7	0.953078	0.97304	1.38783	0.398901	0.396258	0.365289
61.6	61.6	61.8	0.956131	0.974982	1.39128	0.4078	0.401762	0.372942
61.7	61.7	61.8	0.957223	0.977762	1.39386	0.410983	0.40964	0.378666
61.8	61.9	62	0.959555	0.979796	1.39717	0.41778	0.415405	0.386023
62	61.9	62.1	0.961959	0.981929	1.40162	0.424787	0.42145	0.395905
62.1	62.1	62.1	0.964728	0.984146	1.40458	0.432858	0.427733	0.402472
62.1	62.1	62.3	0.967209	0.986607	1.40816	0.44009	0.434708	0.410406
62.2	62.3	62.4	0.969166	0.98925	1.41157	0.445794	0.442199	0.417978
62.3	62.4	62.4	0.971558	0.991751	1.41425	0.452766	0.449287	0.42392
62.4	62.5	62.5	0.973957	0.994464	1.41771	0.459759	0.456976	0.431596
62.5	62.6	62.6	0.976098	0.996531	1.4209	0.465999	0.462834	0.438672
62.6	62.7	62.7	0.978841	0.999766	1.42409	0.473994	0.472002	0.445736
62.7	62.8	62.8	0.981479	1.00161	1.42693	0.481684	0.477234	0.452048
62.8	62.9	62.8	0.983318	1.00467	1.42983	0.487044	0.485889	0.458478
62.9	63	63	0.985911	1.00693	1.4339	0.494602	0.492311	0.467523
63	63.2	63.1	0.988026	1.00952	1.43683	0.500767	0.499651	0.474011
63.1	63.2	63.2	0.990161	1.01166	1.44015	0.50699	0.505699	0.481374
63.2	63.3	63.2	0.99249	1.01428	1.4424	0.513778	0.513142	0.486364
63.3	63.4	63.3	0.994696	1.0163	1.44563	0.520208	0.518852	0.493546
63.4	63.4	63.5	0.996667	1.01857	1.44868	0.525953	0.525303	0.500313
63.4	63.6	63.6	0.999411	1.02047	1.45179	0.533951	0.530673	0.507202
63.5	63.6	63.6	1.00147	1.02317	1.45476	0.53995	0.538323	0.513798
63.7	63.8	63.7	1.00348	1.02573	1.45824	0.545823	0.545584	0.521519
63.7	63.9	63.8	1.00542	1.02763	1.46061	0.551469	0.550968	0.52677
63.9	64	63.9	1.0075	1.03071	1.46414	0.557523	0.559706	0.534598
64	64.1	64	1.01007	1.03253	1.46675	0.565008	0.564858	0.540389
64	64.1	64.1	1.01177	1.03484	1.46976	0.569969	0.571394	0.547071
64.1	64.3	64.1	1.01366	1.03618	1.47221	0.575478	0.5752	0.552505
64.2	64.3	64.3	1.01583	1.03905	1.47565	0.581815	0.583331	0.560137
64.3	64.4	64.4	1.01767	1.04136	1.47793	0.587175	0.589869	0.565206
64.4	64.5	64.5	1.02009	1.04239	1.48139	0.59422	0.592805	0.572874
64.5	64.6	64.6	1.02207	1.04485	1.48402	0.600003	0.599783	0.57872
64.6	64.7	64.6	1.02335	1.04628	1.48603	0.603731	0.603813	0.583167
64.7	64.8	64.8	1.02591	1.04838	1.48853	0.611187	0.609793	0.588722
64.8	64.9	64.8	1.02752	1.05045	1.49092	0.615891	0.615654	0.594022
65	65	65.1	1.02929	1.05182	1.49455	0.62103	0.619534	0.602063
65	65.1	65.5	1.03142	1.05413	1.49891	0.627239	0.626072	0.611747
65.2	65.2	65.1	1.03308	1.05568	1.50708	0.632095	0.630459	0.629872
65.2	65.3	65.9	1.03435	1.05798	1.50828	0.635788	0.636995	0.632541
65.4	65.4	65.8	1.03641	1.05973	1.51256	0.641789	0.641949	0.642043
65.4	65.5	65.4	1.0381	1.06083	1.51315	0.646733	0.645069	0.643346
65.6	65.5	65.8	1.0396	1.06271	1.51463	0.651081	0.650383	0.646634
65.6	65.7	65.8	1.04067	1.06386	1.51636	0.6542	0.653656	0.650467
65.7	65.8	65.7	1.04285	1.0651	1.51764	0.660554	0.657154	0.653296
65.8	65.9	65.9	1.04408	1.06727	1.51949	0.664163	0.663326	0.657414
65.9	65.9	66	1.04588	1.06864	1.52183	0.669407	0.667198	0.662606
66	66.1	66	1.04679	1.07027	1.52321	0.672047	0.671803	0.665668
66.1	66.1	66.2	1.04864	1.07148	1.52592	0.677451	0.675249	0.671671
66.2	66.2	66.3	1.05028	1.07259	1.52714	0.682211	0.678401	0.674378
66.3	66.3	66.3	1.05126	1.07416	1.52868	0.685068	0.682836	0.677806
66.4	66.4	66.5	1.05289	1.07486	1.53079	0.689836	0.684826	0.682483
66.5	66.5	66.6	1.05411	1.07669	1.53267	0.693398	0.690001	0.686658
66.6	66.6	66.6	1.05484	1.07783	1.53511	0.695517	0.693249	0.692063
66.6	66.6	66.7	1.05641	1.07964	1.53567	0.700079	0.698364	0.693301
66.8	66.8	66.9	1.05724	1.08004	1.53786	0.702521	0.699495	0.698158
66.9	66.9	66.9	1.05786	1.08157	1.53994	0.70432	0.703837	0.70277
66.9	66.9	67.1	1.06002	1.08287	1.54168	0.71061	0.707518	0.706631
67.1	67.1	67.2	1.0606	1.0839	1.54298	0.712309	0.710454	0.709522
67.2	67.1	67.2	1.06202	1.08472	1.54421	0.716454	0.712778	0.712251
67.2	67.3	67.4	1.06306	1.08573	1.54554	0.719477	0.715629	0.715193
67.3	67.3	67.4	1.06439	1.08619	1.54765	0.723359	0.716925	0.719894
67.4	67.5	67.5	1.06507	1.08731	1.5485	0.725341	0.720119	0.721762
67.5	67.5	67.7	1.06554	1.08849	1.55017	0.726717	0.72346	0.72548
67.6	67.7	67.8	1.06655	1.0892	1.5513	0.729643	0.725467	0.727988
67.7	67.7	67.8	1.06752	1.09015	1.55346	0.732465	0.728165	0.732767
67.8	67.8	67.9	1.06849	1.09119	1.55395	0.735307	0.731118	0.733865
67.8	67.9	68	1.06929	1.09227	1.5552	0.737644	0.734164	0.736636
68	68	68.1	1.06936	1.09307	1.55641	0.737837	0.736443	0.739318
68.1	68.1	68.3	1.06964	1.09316	1.55773	0.738659	0.736698	0.742245
68.1	68.2	68.3	1.07131	1.09418	1.55873	0.74352	0.739575	0.744468
68.3	68.3	68.4	1.07163	1.09499	1.55996	0.744447	0.741882	0.747192
68.4	68.4	68.5	1.07227	1.09522	1.56052	0.746319	0.742522	0.748428
68.5	68.5	68.6	1.07289	1.09625	1.56081	0.74812	0.745461	0.749087
68.6	68.6	68.7	1.07352	1.09641	1.56302	0.749953	0.745889	0.753992
68.6	68.7	68.8	1.07364	1.09722	1.56355	0.750306	0.748199	0.755155
68.7	68.8	68.9	1.07416	1.0974	1.56354	0.751819	0.748715	0.75514
68.8	68.9	69	1.0748	1.09862	1.56442	0.753681	0.752178	0.757088
68.9	68.9	69.1	1.07557	1.0988	1.56534	0.755923	0.752671	0.75914
69	69.1	69.2	1.07637	1.09927	1.5661	0.758263	0.753997	0.760819
69.1	69.2	69.3	1.07689	1.09994	1.56696	0.759788	0.755919	0.762721
69.2	69.3	69.3	1.07706	1.10041	1.56804	0.76028	0.757234	0.765115
69.3	69.4	69.5	1.07812	1.10093	1.56844	0.763367	0.758708	0.766004
69.4	69.4	69.6	1.07824	1.10105	1.56947	0.763726	0.759051	0.768305
69.5	69.6	69.7	1.07817	1.1021	1.56954	0.763507	0.762032	0.768458
69.6	69.6	69.7	1.07925	1.10241	1.57014	0.766672	0.762908	0.769772
69.7	69.8	69.8	1.07973	1.10244	1.57144	0.768077	0.762999	0.772678
69.8	69.8	70	1.08011	1.10296	1.57229	0.769156	0.764458	0.774546
69.9	69.9	70	1.08042	1.10283	1.57251	0.770062	0.764087	0.77505
70.3	70	70.1	1.08091	1.10401	1.5727	0.771514	0.76744	0.775456
70.3	70.1	70.2	1.08198	1.10437	1.5731	0.774621	0.768449	0.776359
70.2	70.2	70.3	1.08244	1.10528	1.5737	0.775959	0.77105	0.777674
70.3	70.3	70.4	1.08266	1.1053	1.57485	0.776594	0.771101	0.780241
70.6	70.4	70.5	1.08268	1.10531	1.57531	0.776656	0.771118	0.781258
70.6	70.5	70.6	1.08268	1.10625	1.57554	0.776653	0.773797	0.781761
70.6	70.6	70.7	1.08282	1.10612	1.57556	0.777081	0.773411	0.781817
70.7	70.7	70.8	1.08336	1.10644	1.5761	0.778643	0.774335	0.783013
70.9	70.7	70.9	1.08391	1.10638	1.57706	0.780247	0.774145	0.785138
70.9	70.9	71	1.08446	1.10726	1.57676	0.78185	0.77665	0.784475
71	71	71.1	1.0845	1.10707	1.57782	0.781969	0.77612	0.786813
71.1	71	71.2	1.08511	1.10772	1.57864	0.78375	0.777943	0.788637
71.2	71.2	71.3	1.08577	1.10829	1.57902	0.785653	0.779567	0.789484
71.3	71.3	71.4	1.08597	1.10839	1.57946	0.786242	0.77985	0.790454
71.4	71.4	71.4	1.08606	1.10865	1.57936	0.786525	0.780587	0.790237
71.5	71.4	71.6	1.08634	1.10883	1.58018	0.787327	0.781103	0.792067
71.6	71.5	71.6	1.08648	1.10921	1.58027	0.787738	0.782183	0.79226
71.7	71.7	71.7	1.08644	1.10963	1.58036	0.787606	0.783364	0.79246
71.8	71.7	71.9	1.08719	1.10954	1.58067	0.789816	0.783104	0.793152
71.9	71.8	72	1.08684	1.11004	1.58124	0.788781	0.784538	0.794405
72	72	72	1.08722	1.11059	1.58212	0.789883	0.786085	0.796364
72	72.1	72.1	1.08802	1.11083	1.5825	0.792238	0.786771	0.797199
72.2	72.2	72.2	1.08784	1.11128	1.58263	0.791707	0.788035	0.797496
72.2	72.3	72.3	1.0886	1.1116	1.58348	0.793911	0.788945	0.799373
72.4	72.4	72.4	1.08808	1.11184	1.58374	0.792407	0.789636	0.799968
72.5	72.5	72.5	1.08923	1.11157	1.58443	0.795747	0.788865	0.801494
72.5	72.6	72.6	1.08936	1.11166	1.58501	0.796141	0.789112	0.802772
72.6	72.7	72.7	1.08974	1.11166	1.58539	0.797228	0.789126	0.803617
72.7	72.7	72.8	1.08945	1.11253	1.58496	0.796386	0.791589	0.802674
72.8	72.9	72.9	1.09072	1.11277	1.58493	0.800085	0.792261	0.802599
72.9	73	72.9	1.08977	1.11345	1.58545	0.797342	0.794179	0.803748
73.1	73	73.1	1.09098	1.11306	1.58665	0.80086	0.793085	0.806419
73.1	73.2	73.2	1.09126	1.11305	1.58652	0.801682	0.79306	0.806135
73.1	73.2	73.2	1.09089	1.11396	1.58698	0.800595	0.795633	0.807136
73.3	73.4	73.4	1.08869	1.1142	1.58731	0.794176	0.796305	0.807868
73.4	73.4	73.4	1.09109	1.11436	1.58763	0.801189	0.796775	0.808592
73.4	73.5	73.5	1.09194	1.11441	1.58812	0.803661	0.796911	0.809665
73.6	73.7	73.6	1.09133	1.11486	1.58886	0.80186	0.798201	0.811323
73.7	73.7	73.7	1.09177	1.11513	1.58894	0.803145	0.798966	0.8115
73.7	73.8	73.8	1.09174	1.11583	1.58883	0.803061	0.800939	0.811256
73.8	73.9	73.9	1.09202	1.11548	1.59004	0.80388	0.799938	0.813925
74	74	74	1.09296	1.11656	1.59015	0.806619	0.802996	0.814183
74	74	74	1.09217	1.11646	1.59035	0.804308	0.802716	0.814615
74	74.3	74.2	1.09292	1.11672	1.59058	0.806512	0.80347	0.815137
74.3	74.3	74.3	1.09313	1.11743	1.59115	0.807127	0.805479	0.816403
74.3	74.3	74.4	1.09385	1.11708	1.59162	0.809211	0.804478	0.817428
74.4	74.5	74.6	1.09384	1.11819	1.59155	0.809199	0.80763	0.817286
74.5	74.6	74.7	1.0932	1.11863	1.59206	0.807319	0.808874	0.818409
74.6	74.6	74.7	1.0936	1.11863	1.59275	0.808479	0.808868	0.819956
74.6	74.8	74.9	1.09405	1.11844	1.59264	0.809799	0.80835	0.819705
74.8	74.9	75	1.0946	1.11844	1.59299	0.811403	0.808344	0.820472
74.9	74.9	75	1.09442	1.11873	1.59242	0.810875	0.80916	0.819221
75	75.1	75.1	1.09475	1.11908	1.59349	0.811837	0.810158	0.82158
75.1	75.2	75.2	1.09452	1.11891	1.5938	0.811172	0.809676	0.822265
75.2	75.2	75.3	1.09569	1.11922	1.59393	0.81458	0.810538	0.822558
75.2	75.4	75.4	1.09524	1.11948	1.59444	0.813259	0.811294	0.823687
75.4	75.5	75.5	1.09522	1.12011	1.59474	0.813221	0.81308	0.824353
75.5	75.5	75.6	1.09553	1.12033	1.59528	0.814119	0.813695	0.825564
75.6	75.6	75.7	1.09555	1.12007	1.59543	0.814175	0.812961	0.825904
75.8	75.7	75.7	1.09606	1.12031	1.59589	0.815667	0.813621	0.826907
75.9	75.8	75.9	1.09628	1.12057	1.59589	0.816302	0.814369	0.826915
75.9	75.9	76	1.09678	1.1206	1.59665	0.817751	0.814446	0.828591
76	76.1	76	1.09729	1.12153	1.59745	0.819252	0.817082	0.830372
76.2	76.1	76.2	1.09691	1.12081	1.59745	0.818144	0.815044	0.830379
76.2	76.1	76.3	1.09742	1.12226	1.5974	0.819619	0.819165	0.830268
76.3	76.3	76.3	1.09783	1.12156	1.59775	0.82082	0.817175	0.83104
76.4	76.4	76.5	1.09827	1.12199	1.59826	0.822097	0.818408	0.832174
76.5	76.4	76.5	1.09834	1.12243	1.59807	0.822292	0.819641	0.831739
76.6	76.6	76.6	1.09828	1.12255	1.59906	0.822146	0.819981	0.833953
76.7	76.7	76.7	1.09869	1.12319	1.59936	0.823341	0.821789	0.834619
76.8	76.7	76.8	1.09915	1.12366	1.6003	0.824665	0.823115	0.836704
76.9	76.8	76.9	1.09964	1.1238	1.60007	0.826105	0.823535	0.836196
77	77	77.1	1.09977	1.12437	1.60046	0.826487	0.825131	0.837057
77	77	77.1	1.10029	1.12417	1.60109	0.827991	0.824572	0.838453
77.2	77.1	77.2	1.09954	1.12399	1.60112	0.825819	0.824056	0.838521
77.3	77.3	77.3	1.10035	1.12519	1.60118	0.828171	0.827477	0.83865
77.4	77.3	77.4	1.10072	1.12515	1.6013	0.829253	0.827352	0.83891
77.5	77.4	77.5	1.10054	1.12487	1.60166	0.828716	0.826545	0.839724
77.6	77.5	77.6	1.10114	1.12538	1.60268	0.830462	0.827996	0.841976
77.6	77.6	77.7	1.10125	1.12614	1.60274	0.830786	0.830155	0.842107
77.7	77.7	77.8	1.10164	1.12571	1.60258	0.831928	0.828937	0.841754
77.8	77.8	77.9	1.10202	1.1267	1.60353	0.833021	0.831734	0.843857
77.9	77.9	78	1.10221	1.12671	1.60376	0.833599	0.831782	0.844367
78	78	78.1	1.10221	1.12643	1.60412	0.833593	0.83098	0.845182
78.1	78.1	78.1	1.1027	1.12749	1.60454	0.835027	0.833987	0.8461
78.3	78.2	78.3	1.10309	1.12672	1.60435	0.836161	0.831816	0.84569
78.3	78.3	78.3	1.1032	1.12721	1.60522	0.83647	0.833194	0.847605
78.4	78.4	78.5	1.10402	1.12754	1.60513	0.838851	0.834123	0.847418
78.5	78.5	78.5	1.10352	1.12799	1.60546	0.837405	0.835413	0.84815
78.6	78.7	78.7	1.10439	1.12808	1.6058	0.839944	0.835656	0.848896
78.7	78.7	78.7	1.10415	1.12882	1.606	0.839256	0.837756	0.849337
78.8	78.9	78.8	1.10476	1.129	1.60641	0.841034	0.838272	0.850265
78.9	78.9	78.9	1.10475	1.12916	1.6063	0.840976	0.838729	0.850007
78.9	78.9	78.9	1.10508	1.13018	1.60674	0.841944	0.841605	0.850986
79	79.2	79.1	1.10514	1.12953	1.60725	0.842136	0.839757	0.852106
79.2	79.2	79.2	1.10585	1.1299	1.60759	0.844188	0.840814	0.852863
79.2	79.3	79.3	1.10638	1.13083	1.60855	0.84575	0.843442	0.855008
79.4	79.4	79.4	1.10615	1.13127	1.60832	0.845077	0.844706	0.854498
79.5	79.5	79.5	1.10625	1.1311	1.60918	0.845363	0.844212	0.856406
79.5	79.5	79.6	1.10685	1.13158	1.60918	0.847111	0.845567	0.856397
79.6	79.7	79.7	1.10664	1.1318	1.60933	0.846488	0.846202	0.856725
79.7	79.8	79.8	1.10672	1.13257	1.6097	0.84673	0.84837	0.857546
79.8	79.8	80.1	1.10739	1.13221	1.60971	0.848694	0.84735	0.857575
79.9	80	81.6	1.10696	1.13215	1.61051	0.847435	0.847183	0.859341
80	80.1	81.9	1.10726	1.13327	1.61356	0.848301	0.850357	0.866117
80.1	80.1	79.9	1.10765	1.13297	1.61196	0.849452	0.849515	0.862576
80.2	80.1	80.6	1.10776	1.13314	1.60967	0.849767	0.849994	0.857482
80.3	80.4	80.6	1.10808	1.13353	1.60866	0.850688	0.851105	0.855252
80.4	80.5	80.4	1.10878	1.13366	1.6121	0.852743	0.851473	0.862876
80.4	80.5	80.7	1.10889	1.13455	1.61187	0.853069	0.853999	0.862365
80.6	80.5	80.7	1.10911	1.13478	1.61212	0.853702	0.854659	0.862924
80.7	80.7	80.6	1.1091	1.13454	1.61312	0.85367	0.853956	0.865152
80.8	80.8	80.9	1.10969	1.13496	1.61348	0.855386	0.855146	0.865933
80.8	80.8	80.9	1.10993	1.13487	1.61289	0.856089	0.8549	0.864635
81	81	81	1.11013	1.13565	1.61484	0.856684	0.857105	0.868946
81	81.1	81.1	1.11058	1.13601	1.61527	0.857989	0.858125	0.86992
81.1	81.1	81.2	1.11125	1.13665	1.61566	0.859928	0.859942	0.870785
81.2	81.3	81.3	1.11219	1.13621	1.61611	0.862685	0.858689	0.871775
81.4	81.4	81.4	1.11192	1.13644	1.61615	0.861881	0.859349	0.871857
81.4	81.4	81.5	1.11264	1.13676	1.61711	0.863979	0.860265	0.873984
81.4	81.5	81.6	1.11204	1.13806	1.61733	0.862233	0.863929	0.874488
81.7	81.7	81.7	1.11243	1.138	1.61758	0.863367	0.863782	0.875027
81.7	81.7	81.7	1.11279	1.13814	1.61716	0.86444	0.86417	0.874115
81.8	81.8	81.9	1.11402	1.13864	1.61871	0.868013	0.865579	0.877536
82	81.9	82	1.1138	1.13823	1.61868	0.867378	0.864411	0.877465
82	82	82	1.1159	1.1389	1.6188	0.873496	0.866321	0.877741
82	82.1	82.1	1.11515	1.13912	1.61895	0.871298	0.866953	0.878076
82.2	82.2	82.3	1.11867	1.13998	1.61972	0.881576	0.869382	0.879784
82.3	82.3	82.3	1.11679	1.13995	1.61973	0.876084	0.869291	0.879797
82.3	82.4	82.4	1.11579	1.14011	1.6214	0.873161	0.869745	0.88352
82.5	82.5	82.5	1.11582	1.14051	1.62131	0.873257	0.870876	0.883312
82.6	82.6	82.6	1.11877	1.1406	1.62126	0.881856	0.871145	0.883196
82.6	82.7	82.7	1.1182	1.14074	1.622	0.880182	0.871536	0.884831
82.7	82.8	82.8	1.11776	1.14132	1.6218	0.878903	0.873194	0.884394
82.8	82.9	82.9	1.11764	1.14175	1.6221	0.878562	0.874396	0.885069
82.9	83	83.1	1.11821	1.14175	1.62281	0.880215	0.874407	0.886642
83	83	83.2	1.11837	1.14216	1.62349	0.880704	0.875552	0.888144
83.1	83.2	83.2	1.11912	1.14257	1.62328	0.882882	0.876708	0.887671
83.2	83.3	83.4	1.11926	1.14293	1.62391	0.883298	0.877748	0.889091
83.3	83.3	83.5	1.11882	1.14341	1.62545	0.882013	0.879089	0.892488
83.4	83.4	83.6	1.11995	1.14383	1.62501	0.885286	0.880299	0.891516
83.5	83.6	83.6	1.11986	1.14401	1.62493	0.885021	0.880815	0.891341
83.5	83.6	83.8	1.12092	1.14494	1.62577	0.888134	0.883442	0.893205
83.7	83.7	83.8	1.12084	1.14507	1.62622	0.88788	0.883805	0.894212
83.8	83.8	83.9	1.12138	1.14559	1.62642	0.889469	0.885287	0.89464
83.9	83.9	84	1.12187	1.14556	1.62648	0.890897	0.885211	0.894782
84.1	84	84.1	1.12266	1.146	1.62754	0.893194	0.886446	0.897138
84.1	84.1	84.2	1.12236	1.14616	1.6272	0.892328	0.886897	0.896382
84.2	84.2	84.3	1.12238	1.14649	1.62829	0.892369	0.887832	0.898796
84.4	84.3	84.4	1.12253	1.14705	1.62849	0.892806	0.889425	0.899248
84.4	84.4	84.5	1.12313	1.14691	1.62879	0.894552	0.889025	0.899912
84.5	84.5	84.6	1.12409	1.14787	1.62993	0.897359	0.891737	0.902425
84.6	84.5	84.7	1.12375	1.14807	1.63	0.896383	0.892313	0.902596
84.7	84.7	84.8	1.12362	1.14813	1.63008	0.896004	0.89248	0.902765
84.8	84.8	84.9	1.12435	1.14895	1.63029	0.898126	0.894818	0.903231
84.9	84.8	85	1.12458	1.1484	1.6307	0.898776	0.893231	0.904138
85	85	85	1.12546	1.14992	1.63131	0.901352	0.897545	0.905503
85.1	85.1	85.2	1.12529	1.14932	1.63178	0.900851	0.895867	0.906543
85.2	85.1	85.3	1.12576	1.15024	1.63244	0.902224	0.898457	0.908003
85.3	85.2	85.3	1.12613	1.14982	1.63278	0.903297	0.897275	0.908769
85.3	85.3	85.5	1.1265	1.15015	1.63353	0.904384	0.898199	0.91043
85.5	85.4	85.5	1.12695	1.15089	1.63405	0.905684	0.900313	0.911573
85.6	85.5	85.7	1.12669	1.15108	1.63441	0.904952	0.900829	0.912372
85.6	85.6	85.7	1.12895	1.15173	1.63485	0.911537	0.902669	0.913355
85.7	85.7	85.8	1.13115	1.15228	1.63497	0.917929	0.904239	0.913612
85.9	85.8	85.9	1.12961	1.15299	1.63529	0.913449	0.906245	0.914335
85.9	86	86	1.12911	1.1527	1.63634	0.911997	0.905443	0.916656
86.1	86	86.1	1.12996	1.15274	1.63613	0.91446	0.905548	0.916199
86.2	86	86.2	1.12979	1.15327	1.63653	0.913962	0.907056	0.917082
86.2	86.2	86.3	1.13095	1.15423	1.63717	0.917363	0.909771	0.918493
86.3	86.3	86.3	1.13198	1.15384	1.63792	0.920348	0.908674	0.920157
86.4	86.3	86.5	1.13127	1.15478	1.63811	0.918281	0.911335	0.920594
86.5	86.4	86.6	1.13174	1.15537	1.63893	0.919657	0.913002	0.922398
86.6	86.7	86.7	1.13183	1.15558	1.63945	0.919937	0.913586	0.923558
86.7	86.8	86.8	1.13259	1.15625	1.6399	0.922149	0.915504	0.924554
86.8	86.8	86.9	1.13302	1.15605	1.63972	0.923385	0.914926	0.924164
86.9	86.9	87	1.13281	1.15738	1.64093	0.922776	0.918698	0.926835
87	87.1	87.1	1.13305	1.15744	1.64131	0.923464	0.918865	0.927687
87.1	87.1	87.2	1.13373	1.15762	1.64167	0.925466	0.919387	0.928493
87.1	87.2	87.2	1.13392	1.1581	1.64221	0.926	0.92073	0.929686
87.3	87.3	87.4	1.13433	1.15855	1.64268	0.927198	0.922023	0.930722
87.4	87.4	87.5	1.13475	1.15861	1.64263	0.928431	0.92219	0.93062
87.5	87.5	87.5	1.13512	1.15894	1.64367	0.929509	0.923117	0.93293
87.5	87.5	87.7	1.13532	1.1598	1.64363	0.930107	0.925565	0.932834
87.7	87.7	87.7	1.13604	1.16	1.64511	0.932202	0.926115	0.936118
87.8	87.8	87.8	1.13637	1.16111	1.64487	0.933158	0.929267	0.935592
87.8	87.9	87.9	1.13653	1.16086	1.64515	0.933616	0.928567	0.936205
87.9	88	88	1.13704	1.16104	1.64555	0.935106	0.92906	0.937096
88.1	88.1	88.1	1.13736	1.1621	1.64632	0.936038	0.932075	0.938796
88.1	88.1	88.2	1.13747	1.16266	1.64721	0.936373	0.933657	0.940773
88.2	88.3	88.3	1.1386	1.16219	1.64813	0.939644	0.932336	0.942812
88.3	88.4	88.4	1.13851	1.16265	1.64784	0.939384	0.933645	0.942171
88.4	88.4	88.5	1.13918	1.16361	1.64918	0.941358	0.936343	0.945139
88.5	88.6	88.6	1.13935	1.16453	1.64984	0.941836	0.938945	0.946606
88.6	88.7	88.7	1.14012	1.16452	1.64985	0.944089	0.938934	0.94663
88.7	88.7	88.8	1.13993	1.16494	1.65138	0.943538	0.940133	0.950016
88.8	88.8	88.8	1.14063	1.16573	1.65085	0.945575	0.942366	0.948862
88.8	89	88.9	1.14138	1.1654	1.65109	0.947756	0.941414	0.949375
89	89	89.1	1.14156	1.16683	1.65169	0.948277	0.945486	0.950708
89.1	89.1	89.2	1.14201	1.16644	1.65295	0.949595	0.944381	0.953512
89.1	89.2	89.2	1.14242	1.16729	1.65299	0.950799	0.946784	0.953597
89.3	89.3	89.3	1.14307	1.16767	1.65358	0.952687	0.947855	0.954906
89.4	89.4	89.5	1.14417	1.16836	1.6539	0.955882	0.949822	0.955616
89.4	89.5	89.5	1.14408	1.16837	1.65551	0.955626	0.949834	0.959197
89.6	89.6	89.6	1.14505	1.16954	1.65594	0.95847	0.953155	0.960148
89.6	89.7	89.7	1.14484	1.1701	1.65604	0.957844	0.954737	0.960366
89.8	89.8	89.8	1.14506	1.17037	1.6567	0.958497	0.955499	0.96183
89.8	89.8	89.9	1.14637	1.1709	1.6577	0.962292	0.957021	0.964042
89.9	90	90.1	1.1463	1.17061	1.65842	0.96209	0.956205	0.96564
90	90.1	90.2	1.14668	1.17171	1.65875	0.963198	0.959311	0.966376
90.1	90.1	90.2	1.14693	1.17241	1.65887	0.963944	0.961281	0.966636
90.2	90.2	90.4	1.14752	1.17368	1.6586	0.965652	0.96488	0.966034
90.3	90.4	90.4	1.14803	1.17324	1.65952	0.967156	0.96363	0.968089
90.4	90.4	90.6	1.14917	1.17358	1.66033	0.970456	0.964619	0.969888
90.5	90.5	90.6	1.14932	1.17439	1.66106	0.970899	0.966898	0.971503
90.6	90.6	90.7	1.14979	1.17433	1.66101	0.972283	0.966733	0.971393
90.7	90.7	90.8	1.15008	1.17493	1.66138	0.97312	0.968434	0.972202
90.8	90.8	90.9	1.15061	1.17562	1.66252	0.974668	0.970387	0.974738
90.8	90.9	91	1.15092	1.17616	1.66372	0.975574	0.971914	0.977401
91	91	91	1.15121	1.17687	1.66347	0.976399	0.973935	0.976846
91.1	91.1	91.2	1.15175	1.17691	1.66429	0.977988	0.97406	0.978674
91.2	91.2	91.2	1.1525	1.17802	1.66465	0.98018	0.977203	0.979464
91.2	91.2	91.3	1.15272	1.17794	1.66556	0.980803	0.976956	0.981483
91.3	91.4	91.5	1.15329	1.17859	1.66587	0.982471	0.978815	0.982173
91.5	91.5	91.5	1.15421	1.17933	1.66726	0.985143	0.980907	0.98527
91.5	91.6	91.6	1.155	1.17989	1.66739	0.987455	0.982494	0.985543
91.6	91.7	91.8	1.15528	1.18046	1.66765	0.988262	0.984104	0.986118
91.8	91.7	91.8	1.15569	1.18064	1.66841	0.989457	0.984625	0.987806
91.8	91.9	91.9	1.15575	1.18114	1.66826	0.989653	0.986036	0.987471
91.9	91.9	92.1	1.15619	1.18205	1.66985	0.990926	0.988624	0.991012
92.1	92.1	92.6	1.15725	1.18229	1.66986	0.994031	0.989279	0.991037
92.4	92.7	94.8	1.15782	1.18289	1.67325	0.995669	0.990988	0.998545
94.6	94.8	95	1.1593	1.18544	1.6739	1	0.998232	1
	95			1.18607			1

## Sheet: Figure 9-Duplex A ICL
Figure 9
Duplex A ICL raw data
Temp 1	Temp 2	Temp 3	Absorbance 1	Absorbance 2	Absorbance 3	Normalized Abs 1	Normalized Abs 2	Normalized Abs 3		Sample ID	Tm Calculation Method	Temperature1	Temperature2	Temperature3	Tm Result	Mean Tm	Std error
29.8	30.5	30	0.490286	0.508624	0.482423	0	0	0		Trial 1	Inflection	40	-	95	84.06	84.6397	0.383319
29.8	30	30.1	0.492777	0.51233	0.485412	0.0103798	0.0135988	0.0110843		Trial 2	Inflection	40	-	95	84.495
30.1	30.1	30.6	0.49426	0.512856	0.487641	0.0165594	0.0155289	0.0193503		Trial 3	Inflection	40	-	95	85.364
30.2	30.6	30.7	0.495872	0.515076	0.487776	0.0232765	0.023675	0.0198509
30.3	30.7	30.7	0.497016	0.515638	0.489712	0.0280434	0.0257372	0.0270303
30.4	30.6	30.9	0.497031	0.515909	0.489264	0.0281059	0.0267316	0.025369
30.6	30.9	31	0.497373	0.516216	0.490209	0.029531	0.0278581	0.0288734
30.6	30.9	31	0.497227	0.517379	0.490513	0.0289226	0.0321256	0.0300007
30.6	31	31	0.497653	0.516488	0.490722	0.0306978	0.0288562	0.0307758
30.7	31	31.2	0.497983	0.51697	0.490534	0.0320728	0.0306248	0.0300786
30.9	31.2	31.2	0.498851	0.516635	0.490965	0.0356897	0.0293956	0.0316769
30.9	31.3	31.3	0.498107	0.517846	0.491074	0.0325895	0.0338392	0.0320811
31	31.4	31.4	0.49842	0.517122	0.491206	0.0338938	0.0311826	0.0325706
31	31.4	31.5	0.497998	0.517488	0.491394	0.0321353	0.0325256	0.0332678
31.1	31.6	31.6	0.499128	0.518004	0.491311	0.036844	0.034419	0.03296
31.2	31.7	31.7	0.498555	0.517872	0.491294	0.0344563	0.0339346	0.032897
31.4	31.7	31.8	0.49863	0.518533	0.491612	0.0347688	0.0363601	0.0340762
31.5	31.9	31.9	0.498347	0.518251	0.491333	0.0335896	0.0353253	0.0330416
31.5	31.9	32	0.498362	0.518035	0.49187	0.0336521	0.0345327	0.035033
31.7	32	32.1	0.499472	0.518674	0.491869	0.0382774	0.0368775	0.0350293
31.7	32.1	32.2	0.498845	0.517712	0.492084	0.0356647	0.0333475	0.0358266
31.8	32.2	32.2	0.499619	0.518985	0.491787	0.0388899	0.0380187	0.0347252
31.9	32.3	32.4	0.49965	0.518385	0.491743	0.0390191	0.035817	0.034562
32	32.4	32.4	0.500034	0.51857	0.492249	0.0406192	0.0364959	0.0364385
32.1	32.5	32.5	0.49907	0.51884	0.492322	0.0366023	0.0374866	0.0367092
32.2	32.6	32.6	0.499802	0.518792	0.492538	0.0396525	0.0373105	0.0375102
32.3	32.7	32.8	0.499505	0.519185	0.492414	0.0384149	0.0387526	0.0370504
32.4	32.8	32.8	0.499546	0.518336	0.492211	0.0385857	0.0356372	0.0362976
32.5	32.9	32.9	0.498951	0.519535	0.491987	0.0361064	0.0400368	0.0354669
32.6	33	33	0.500157	0.519248	0.492866	0.0411317	0.0389837	0.0387265
32.7	33.1	33.1	0.499454	0.518975	0.492384	0.0382024	0.037982	0.0369391
32.8	33.2	33.2	0.500258	0.519628	0.492688	0.0415526	0.0403781	0.0380665
32.9	33.3	33.3	0.499489	0.519392	0.492471	0.0383482	0.0395121	0.0372617
33	33.4	33.4	0.499868	0.519301	0.493042	0.0399275	0.0391782	0.0393792
33.1	33.5	33.5	0.499098	0.519441	0.492707	0.036719	0.0396919	0.0381369
33.2	33.6	33.6	0.500135	0.520398	0.493509	0.0410401	0.0432035	0.041111
33.3	33.7	33.7	0.500338	0.519721	0.493196	0.041886	0.0407193	0.0399503
33.4	33.7	33.8	0.500117	0.519408	0.493113	0.0409651	0.0395708	0.0396425
33.4	33.9	33.9	0.500565	0.519732	0.493507	0.0428318	0.0407597	0.0411036
33.6	34	34	0.500522	0.519734	0.49328	0.0426527	0.0407671	0.0402618
33.7	34.1	34.1	0.499998	0.520517	0.493002	0.0404692	0.0436402	0.0392309
33.7	34.1	34.2	0.500761	0.52006	0.493749	0.0436486	0.0419633	0.042001
33.8	34.2	34.3	0.500228	0.520426	0.492855	0.0414276	0.0433063	0.0386858
34	34.4	34.3	0.500023	0.520195	0.492521	0.0405734	0.0424586	0.0374472
34	34.4	34.5	0.500289	0.520355	0.492983	0.0416818	0.0430458	0.0391604
34.1	34.5	34.6	0.500451	0.520573	0.49366	0.0423568	0.0438457	0.041671
34.2	34.6	34.6	0.500182	0.520673	0.493251	0.0412359	0.0442126	0.0401543
34.3	34.7	34.8	0.500535	0.520159	0.493621	0.0427068	0.0423265	0.0415264
34.4	34.8	34.9	0.500803	0.520615	0.493047	0.0438236	0.0439998	0.0393978
34.5	35	35	0.500416	0.521267	0.493388	0.042211	0.0463922	0.0406623
34.6	35.1	35.1	0.50048	0.520422	0.49291	0.0424777	0.0432916	0.0388897
34.7	35.2	35.2	0.499346	0.520972	0.493508	0.0377524	0.0453098	0.0411073
34.8	35.3	35.3	0.500297	0.520695	0.493863	0.0417151	0.0442933	0.0424238
34.9	35.4	35.4	0.499528	0.521089	0.49341	0.0385107	0.0457391	0.0407439
35	35.5	35.5	0.499778	0.520374	0.493048	0.0395525	0.0431155	0.0394015
35.1	35.6	35.6	0.500428	0.520943	0.493678	0.042261	0.0452034	0.0417377
35.3	35.6	35.7	0.499995	0.52137	0.493257	0.0404567	0.0467702	0.0401765
35.4	35.8	35.8	0.500073	0.521114	0.493629	0.0407817	0.0458308	0.041556
35.4	35.9	35.9	0.499988	0.521274	0.493577	0.0404275	0.0464179	0.0413632
35.6	36	36	0.49957	0.521138	0.493678	0.0386858	0.0459189	0.0417377
35.7	36	36.1	0.499842	0.521384	0.494043	0.0398192	0.0468216	0.0430913
35.8	36.2	36.2	0.498902	0.521224	0.493583	0.0359022	0.0462345	0.0413854
35.8	36.3	36.3	0.499402	0.521741	0.493018	0.0379857	0.0481315	0.0392902
36	36.3	36.4	0.499478	0.521422	0.493349	0.0383024	0.046961	0.0405177
36	36.5	36.5	0.500582	0.521302	0.493909	0.0429027	0.0465207	0.0425944
36.2	36.6	36.6	0.500209	0.521228	0.493784	0.0413484	0.0462491	0.0421308
36.3	36.6	36.7	0.499429	0.521127	0.494473	0.0380982	0.0458785	0.0446859
36.3	36.8	36.8	0.500215	0.521538	0.493283	0.0413734	0.0473867	0.0402729
36.5	36.8	36.8	0.499698	0.520937	0.494485	0.0392191	0.0451813	0.0447304
36.5	36.9	37	0.499363	0.521451	0.493899	0.0378232	0.0470674	0.0425573
36.6	37	37	0.498923	0.521524	0.493938	0.0359897	0.0473353	0.0427019
36.7	37.1	37.1	0.499235	0.521721	0.49422	0.0372898	0.0480582	0.0437477
36.8	37.2	37.2	0.499733	0.521457	0.493785	0.039365	0.0470894	0.0421345
36.9	37.3	37.3	0.499187	0.521305	0.494307	0.0370898	0.0465317	0.0440703
37	37.4	37.4	0.499895	0.522036	0.493973	0.04004	0.049214	0.0428317
37.1	37.5	37.6	0.499235	0.521871	0.49337	0.0372898	0.0486086	0.0405956
37.2	37.6	37.6	0.49889	0.52157	0.494162	0.0358522	0.0475041	0.0435326
37.3	37.7	37.7	0.498913	0.521042	0.494174	0.0359481	0.0455666	0.0435771
37.4	37.8	37.9	0.499566	0.521079	0.493696	0.0386691	0.0457024	0.0418045
37.5	37.9	37.9	0.500231	0.521608	0.493853	0.0414401	0.0476435	0.0423867
37.6	38	38	0.498949	0.520848	0.493598	0.0360981	0.0448548	0.0414411
37.7	38.1	38.1	0.499587	0.520782	0.494029	0.0387566	0.0446126	0.0430394
37.7	38.2	38.2	0.500008	0.520896	0.494117	0.0405109	0.0450309	0.0433657
37.9	38.3	38.3	0.499182	0.520954	0.494129	0.037069	0.0452437	0.0434102
38	38.4	38.4	0.499412	0.521336	0.49425	0.0380274	0.0466454	0.0438589
38.1	38.5	38.5	0.499439	0.520972	0.493779	0.0381399	0.0453098	0.0421123
38.1	38.6	38.6	0.499941	0.52084	0.494325	0.0402317	0.0448254	0.0441371
38.3	38.6	38.6	0.499516	0.520945	0.494029	0.0384607	0.0452107	0.0430394
38.4	38.8	38.8	0.499304	0.521384	0.494395	0.0375773	0.0468216	0.0443966
38.4	38.8	38.9	0.49964	0.520541	0.494167	0.0389774	0.0437283	0.0435511
38.6	38.8	39	0.499284	0.520122	0.493997	0.037494	0.0421908	0.0429207
38.7	38.9	39	0.499816	0.520792	0.494536	0.0397108	0.0446493	0.0449195
38.8	39	39.2	0.499185	0.520543	0.493711	0.0370815	0.0437356	0.0418601
38.8	39.2	39.2	0.499388	0.520203	0.494041	0.0379274	0.042488	0.0430839
39	39.2	39.4	0.499209	0.519884	0.494316	0.0371815	0.0413175	0.0441037
39	39.3	39.4	0.499155	0.520399	0.493927	0.0369565	0.0432072	0.0426611
39.2	39.4	39.5	0.499141	0.520104	0.493938	0.0368981	0.0421247	0.0427019
39.3	39.5	39.6	0.499018	0.519974	0.493963	0.0363856	0.0416477	0.0427946
39.3	39.6	39.7	0.499084	0.520501	0.493488	0.0366606	0.0435815	0.0410332
39.4	39.7	39.8	0.498438	0.519995	0.493689	0.0339688	0.0417248	0.0417785
39.5	39.8	39.9	0.499214	0.520291	0.49382	0.0372023	0.0428109	0.0422643
39.7	39.9	39.9	0.499609	0.520297	0.493584	0.0388483	0.0428329	0.0413892
39.7	40	40	0.49824	0.520726	0.49365	0.0331437	0.0444071	0.0416339
39.8	40.1	40.1	0.498366	0.520924	0.493409	0.0336688	0.0451336	0.0407402
39.9	40.2	40.2	0.498956	0.520101	0.493566	0.0361273	0.0421137	0.0413224
40	40.3	40.3	0.497881	0.521138	0.493309	0.0316478	0.0459189	0.0403694
40.1	40.4	40.4	0.497577	0.520023	0.493098	0.0303811	0.0418275	0.0395869
40.2	40.5	40.5	0.498	0.520414	0.493519	0.0321437	0.0432622	0.0411481
40.3	40.5	40.6	0.498491	0.520438	0.492723	0.0341896	0.0433503	0.0381962
40.4	40.8	40.7	0.498555	0.520431	0.49345	0.0344563	0.0433246	0.0408922
40.5	40.8	40.8	0.497969	0.521389	0.493142	0.0320145	0.0468399	0.0397501
40.6	40.9	40.8	0.497384	0.52081	0.492948	0.0295768	0.0447153	0.0390306
40.7	41	41	0.496651	0.520639	0.492704	0.0265225	0.0440879	0.0381258
40.7	41	41.1	0.497673	0.5207	0.492453	0.0307811	0.0443117	0.037195
40.8	41.2	41.2	0.496475	0.521151	0.492093	0.0257891	0.0459666	0.03586
40.8	41.2	41.4	0.49629	0.520911	0.492573	0.0250182	0.0450859	0.03764
41	41.3	41.4	0.496499	0.520828	0.492622	0.0258891	0.0447814	0.0378217
41	41.5	41.5	0.497043	0.521166	0.492764	0.0281559	0.0460216	0.0383483
41.2	41.6	41.5	0.496168	0.521553	0.49258	0.0245099	0.0474417	0.0376659
41.3	41.6	41.7	0.496689	0.521467	0.492948	0.0266808	0.0471261	0.0390306
41.4	41.7	41.8	0.496622	0.521191	0.492861	0.0264017	0.0461134	0.038708
41.4	41.8	41.8	0.496033	0.521296	0.492974	0.0239473	0.0464987	0.039127
41.6	41.9	42	0.496138	0.521269	0.492597	0.0243849	0.0463996	0.037729
41.6	42.1	42.1	0.495875	0.521618	0.492904	0.023289	0.0476802	0.0388675
41.7	42	42	0.496361	0.521599	0.493261	0.0253141	0.0476105	0.0401914
41.9	42.2	42.2	0.495482	0.52206	0.492804	0.0216514	0.0493021	0.0384966
42	42.3	42.4	0.495881	0.521818	0.493251	0.023314	0.0484141	0.0401543
42	42.4	42.4	0.49565	0.522321	0.493704	0.0223514	0.0502598	0.0418342
42	42.5	42.5	0.496134	0.522723	0.494076	0.0243682	0.0517349	0.0432137
42.2	42.6	42.6	0.496117	0.52243	0.493839	0.0242974	0.0506598	0.0423348
42.3	42.7	42.7	0.496165	0.522831	0.494092	0.0244974	0.0521312	0.043273
42.3	42.7	42.8	0.496506	0.523106	0.49467	0.0259183	0.0531403	0.0454165
42.5	42.9	42.9	0.495398	0.523065	0.49412	0.0213013	0.0529898	0.0433768
42.6	42.9	42.9	0.496007	0.523516	0.494581	0.023839	0.0546447	0.0450864
42.6	43.1	43.1	0.496958	0.523297	0.495122	0.0278017	0.0538411	0.0470926
42.8	43.1	43.2	0.496774	0.523686	0.495122	0.027035	0.0552685	0.0470926
42.8	43.2	43.2	0.496711	0.523795	0.495149	0.0267725	0.0556685	0.0471928
42.9	43.3	43.3	0.496726	0.523852	0.495297	0.026835	0.0558776	0.0477416
43.2	43.4	43.5	0.496861	0.524334	0.495691	0.0273975	0.0576463	0.0492027
43.2	43.5	43.5	0.497311	0.524163	0.495844	0.0292727	0.0570188	0.0497701
43.2	43.6	43.6	0.497561	0.524748	0.495349	0.0303144	0.0591654	0.0479344
43.4	43.7	43.7	0.497237	0.525043	0.495603	0.0289643	0.0602479	0.0488764
43.5	43.8	43.8	0.4982	0.524843	0.496114	0.0329771	0.059514	0.0507713
43.5	43.9	43.9	0.497664	0.524821	0.496204	0.0307436	0.0594333	0.0511051
43.7	44	44	0.498474	0.525121	0.495979	0.0341188	0.0605341	0.0502707
43.8	44.1	44.1	0.497707	0.525201	0.496771	0.0309228	0.0608277	0.0532077
43.9	44.2	44.2	0.498561	0.525484	0.496579	0.0344813	0.0618661	0.0524957
44	44.2	44.3	0.497931	0.52566	0.496555	0.0318562	0.0625119	0.0524067
44.1	44.4	44.4	0.497973	0.525262	0.497392	0.0320312	0.0610515	0.0555106
44.2	44.5	44.5	0.497994	0.525574	0.496963	0.0321187	0.0621964	0.0539198
44.3	44.7	44.6	0.49752	0.526386	0.497815	0.0301436	0.0651759	0.0570793
44.3	44.7	44.7	0.497625	0.525947	0.497693	0.0305811	0.063565	0.0566269
44.5	44.9	44.8	0.497703	0.526235	0.497705	0.0309061	0.0646218	0.0566714
45	44.9	45	0.496709	0.526797	0.497015	0.0267642	0.066684	0.0541126
44.5	45.1	45.1	0.498182	0.526482	0.49746	0.0329021	0.0655282	0.0557628
44.7	45.1	45.1	0.497393	0.526961	0.497964	0.0296144	0.0672858	0.0576318
44.8	45.2	45.3	0.497888	0.52704	0.498721	0.031677	0.0675757	0.0604391
44.9	45.3	45.3	0.497743	0.526597	0.498317	0.0310728	0.0659502	0.0589409
45	45.4	45.4	0.49791	0.527275	0.498365	0.0317687	0.068438	0.0591189
45.1	45.5	45.5	0.49731	0.527705	0.497947	0.0292685	0.0700159	0.0575688
45.2	45.6	45.6	0.497714	0.527414	0.498961	0.0309519	0.0689481	0.0613291
45.3	45.7	45.7	0.498123	0.527168	0.498916	0.0326562	0.0680454	0.0611622
45.3	45.8	45.8	0.497616	0.527326	0.49897	0.0305436	0.0686251	0.0613625
45.5	45.9	45.9	0.498157	0.527891	0.499002	0.0327979	0.0706984	0.0614811
45.5	46	46	0.497847	0.527737	0.499113	0.0315061	0.0701333	0.0618928
45.7	46.1	46.1	0.498571	0.528029	0.499087	0.034523	0.0712047	0.0617963
45.7	46.2	46.2	0.497948	0.527782	0.498991	0.031927	0.0702984	0.0614403
45.9	46.3	46.3	0.49856	0.528672	0.498787	0.0344772	0.0735642	0.0606838
45.9	46.4	46.4	0.498643	0.528479	0.4995	0.034823	0.072856	0.0633279
46	46.5	46.4	0.497958	0.528786	0.499996	0.0319687	0.0739825	0.0651672
46.1	46.6	46.6	0.498938	0.528195	0.499859	0.0360523	0.0718139	0.0646592
46.2	46.7	46.6	0.498096	0.528832	0.499638	0.0325437	0.0741513	0.0638396
46.3	46.8	46.8	0.498563	0.528389	0.499969	0.0344897	0.0725257	0.0650671
46.4	46.8	46.8	0.499251	0.528949	0.500006	0.0373565	0.0745806	0.0652043
46.5	47	47	0.499256	0.529059	0.50007	0.0373773	0.0749842	0.0654417
46.6	47	47	0.500033	0.529178	0.500074	0.040615	0.0754209	0.0654565
46.7	47.1	47.1	0.499922	0.529017	0.500153	0.0401525	0.0748301	0.0657495
46.8	47.3	47.2	0.500454	0.529019	0.500641	0.0423693	0.0748374	0.0675591
47	47.3	47.3	0.500777	0.529763	0.500603	0.0437152	0.0775675	0.0674182
47	47.4	47.4	0.500478	0.529566	0.500992	0.0424693	0.0768446	0.0688608
47.2	47.5	47.5	0.50076	0.529171	0.500826	0.0436444	0.0753952	0.0682452
47.3	47.6	47.6	0.500433	0.529482	0.501072	0.0422818	0.0765364	0.0691575
47.3	47.7	47.7	0.501124	0.530115	0.501044	0.0451612	0.0788591	0.0690536
47.4	47.8	47.8	0.501639	0.530013	0.501786	0.0473071	0.0784848	0.0718052
47.5	47.9	47.9	0.501687	0.530692	0.501941	0.0475071	0.0809764	0.07238
47.6	48	48	0.501744	0.530795	0.501394	0.0477447	0.0813543	0.0703516
47.7	48.1	48.1	0.502568	0.531052	0.501075	0.0511782	0.0822973	0.0691686
47.8	48.2	48.2	0.502011	0.530601	0.502272	0.0488572	0.0806424	0.0736075
47.9	48.2	48.3	0.501997	0.531003	0.501747	0.0487989	0.0821175	0.0716606
48	48.4	48.3	0.500954	0.531526	0.501902	0.0444528	0.0840366	0.0722354
48.1	48.5	48.5	0.502738	0.531553	0.502179	0.0518866	0.0841357	0.0732626
48.2	48.6	48.6	0.502746	0.531368	0.502822	0.0519199	0.0834569	0.0756471
48.4	48.6	48.6	0.502258	0.531322	0.502663	0.0498865	0.0832881	0.0750575
48.4	48.8	48.8	0.502634	0.53151	0.503014	0.0514532	0.0839779	0.0763591
48.4	48.8	48.8	0.50345	0.531444	0.503535	0.0548534	0.0837357	0.0782912
48.6	48.9	49	0.5031	0.532102	0.503335	0.053395	0.0861502	0.0775495
48.7	49.1	49	0.502934	0.533334	0.503203	0.0527033	0.0906709	0.07706
48.7	49.1	49.2	0.502942	0.532154	0.503273	0.0527366	0.086341	0.0773196
48.9	49.2	49.2	0.50399	0.532676	0.504317	0.0571036	0.0882564	0.0811911
48.9	49.3	49.3	0.503034	0.532502	0.504085	0.05312	0.087618	0.0803308
49.1	49.4	49.4	0.503163	0.533354	0.504585	0.0536575	0.0907443	0.082185
49.1	49.5	49.5	0.50288	0.533636	0.504188	0.0524783	0.0917791	0.0807127
49.3	49.6	49.6	0.503964	0.533144	0.504837	0.0569952	0.0899737	0.0831195
49.3	49.7	49.7	0.504164	0.534059	0.504568	0.0578286	0.0933312	0.0821219
49.4	49.8	49.8	0.503903	0.5339	0.505541	0.056741	0.0927478	0.0857302
49.5	49.9	49.9	0.503463	0.533745	0.505377	0.0549076	0.092179	0.085122
49.6	49.9	50	0.504081	0.533641	0.505662	0.0574828	0.0917974	0.0861789
49.7	50.1	50.1	0.505116	0.534052	0.506229	0.0617955	0.0933055	0.0882815
49.8	50.1	50.2	0.504249	0.534785	0.506152	0.0581828	0.0959952	0.087996
49.9	50.2	50.2	0.505214	0.535013	0.506184	0.0622039	0.0968318	0.0881147
50	50.3	50.4	0.505029	0.534792	0.506575	0.061433	0.0960209	0.0895646
50.1	50.4	50.4	0.505477	0.535714	0.506643	0.0632998	0.0994041	0.0898168
50.2	50.5	50.6	0.505288	0.535267	0.506108	0.0625122	0.0977639	0.0878328
50.3	50.6	50.7	0.505485	0.535266	0.507211	0.0633331	0.0977602	0.0919232
50.4	50.7	50.7	0.506027	0.535873	0.507229	0.0655916	0.0999875	0.0919899
50.5	50.8	50.9	0.50636	0.536577	0.508208	0.0669792	0.102571	0.0956204
50.5	50.9	50.9	0.50595	0.536893	0.50808	0.0652707	0.10373	0.0951457
50.7	51	51.1	0.506676	0.537246	0.508695	0.0682959	0.105026	0.0974264
50.7	51.1	51.1	0.507497	0.536409	0.508355	0.071717	0.101954	0.0961655
50.8	51.2	51.2	0.507502	0.53681	0.508581	0.0717378	0.103426	0.0970036
50.9	51.3	51.3	0.507202	0.537598	0.50903	0.0704877	0.106317	0.0986687
51	51.4	51.4	0.507451	0.536893	0.50889	0.0715253	0.10373	0.0981495
51.1	51.5	51.5	0.507687	0.53692	0.508398	0.0725087	0.103829	0.096325
51.2	51.6	51.6	0.507957	0.537095	0.509524	0.0736338	0.104472	0.100501
51.3	51.7	51.7	0.507774	0.537243	0.509538	0.0728712	0.105015	0.100553
51.4	51.8	51.9	0.508227	0.5375	0.510136	0.0747588	0.105958	0.10277
51.5	51.8	51.9	0.508638	0.538036	0.509592	0.0764714	0.107924	0.100753
51.6	52	52	0.508413	0.537967	0.5092	0.0755339	0.107671	0.0992991
51.7	52	52.1	0.508912	0.5386	0.510289	0.0776132	0.109994	0.103338
51.8	52.2	52.2	0.509357	0.538762	0.510001	0.0794675	0.110588	0.10227
51.9	52.2	52.2	0.50926	0.538454	0.509678	0.0790633	0.109458	0.101072
52	52.4	52.4	0.50924	0.538453	0.510764	0.0789799	0.109455	0.105099
52.1	52.4	52.5	0.510145	0.538952	0.510363	0.082751	0.111286	0.103612
52.2	52.6	52.5	0.509984	0.538918	0.510612	0.0820801	0.111161	0.104535
52.3	52.6	52.7	0.510471	0.539303	0.510717	0.0841094	0.112574	0.104925
52.4	52.8	52.7	0.51057	0.53947	0.511079	0.0845219	0.113186	0.106267
52.4	52.8	52.8	0.51043	0.539499	0.511654	0.0839386	0.113293	0.108399
52.6	53	53	0.510653	0.539963	0.511169	0.0848678	0.114995	0.106601
52.6	53.1	53	0.510993	0.540004	0.511542	0.0862846	0.115146	0.107984
52.7	53.2	53.1	0.511315	0.539843	0.512364	0.0876263	0.114555	0.111032
52.8	53.3	53.2	0.511032	0.540261	0.511528	0.0864471	0.116089	0.107932
52.9	53.4	53.4	0.511623	0.53996	0.511245	0.0889097	0.114984	0.106883
53	53.5	53.5	0.511951	0.540917	0.511548	0.0902765	0.118496	0.108006
53.1	53.6	53.6	0.512519	0.540186	0.512109	0.0926433	0.115814	0.110087
53.2	53.7	53.7	0.511755	0.540956	0.512236	0.0894598	0.118639	0.110558
53.3	53.8	53.8	0.512143	0.540805	0.511984	0.0910765	0.118085	0.109623
53.5	53.9	53.9	0.512758	0.54043	0.512736	0.0936392	0.116709	0.112412
53.6	53.9	54	0.513075	0.540851	0.512651	0.0949601	0.118254	0.112097
53.7	54	54.1	0.512835	0.541575	0.512715	0.09396	0.12091	0.112334
53.8	54.1	54.1	0.513045	0.541812	0.513392	0.0948351	0.12178	0.114845
53.8	54.2	54.3	0.513468	0.541568	0.513075	0.0965977	0.120885	0.113669
54	54.3	54.3	0.513759	0.541737	0.513125	0.0978103	0.121505	0.113854
54	54.4	54.4	0.514503	0.542229	0.513573	0.10091	0.12331	0.115516
54.1	54.5	54.5	0.514383	0.542248	0.5132	0.10041	0.12338	0.114133
54.3	54.6	54.6	0.514308	0.542938	0.514061	0.100098	0.125912	0.117326
54.3	54.7	54.7	0.514599	0.542902	0.51315	0.10131	0.12578	0.113947
54.4	54.8	54.8	0.514454	0.542861	0.514196	0.100706	0.125629	0.117826
54.5	54.9	54.9	0.513968	0.54347	0.514422	0.0986812	0.127864	0.118664
54.6	55	55	0.515309	0.543322	0.514204	0.104269	0.127321	0.117856
54.7	55.1	55.1	0.515805	0.54318	0.513901	0.106336	0.1268	0.116732
54.8	55.2	55.2	0.516181	0.543695	0.51418	0.107903	0.12869	0.117767
54.9	55.3	55.3	0.516133	0.543277	0.514186	0.107703	0.127156	0.117789
55	55.4	55.4	0.515791	0.543347	0.515241	0.106277	0.127413	0.121701
55.1	55.5	55.5	0.516209	0.543742	0.515018	0.108019	0.128862	0.120874
55.2	55.5	55.5	0.516396	0.543523	0.515243	0.108798	0.128058	0.121709
55.3	55.7	55.7	0.516072	0.544405	0.515275	0.107448	0.131295	0.121827
55.4	55.8	55.8	0.516689	0.544442	0.516086	0.110019	0.131431	0.124835
55.5	55.9	55.8	0.515896	0.544745	0.51525	0.106715	0.132542	0.121735
55.5	55.9	56	0.516868	0.544758	0.515523	0.110765	0.13259	0.122747
55.6	56.1	56.1	0.51683	0.544836	0.515571	0.110607	0.132876	0.122925
55.7	56.1	56.1	0.517554	0.544995	0.515785	0.113624	0.13346	0.123719
55.9	56.3	56.3	0.517266	0.545183	0.51711	0.112424	0.13415	0.128632
55.9	56.3	56.4	0.517222	0.545663	0.516171	0.11224	0.135911	0.12515
56.1	56.4	56.5	0.517049	0.546339	0.517083	0.111519	0.138391	0.128532
56.1	56.5	56.5	0.517566	0.545457	0.516859	0.113674	0.135155	0.127702
56.2	56.6	56.6	0.518016	0.545746	0.51673	0.115549	0.136216	0.127223
56.3	56.7	56.7	0.51834	0.545673	0.516302	0.116899	0.135948	0.125636
56.4	56.8	56.8	0.518604	0.5457	0.516774	0.117999	0.136047	0.127386
56.5	56.9	56.9	0.518992	0.54637	0.517284	0.119616	0.138505	0.129278
56.6	57	57	0.519047	0.546333	0.517556	0.119845	0.138369	0.130286
56.7	57.1	57.1	0.518297	0.54668	0.517545	0.11672	0.139643	0.130245
56.8	57.2	57.2	0.519106	0.546527	0.517461	0.120091	0.139081	0.129934
56.9	57.3	57.3	0.519027	0.54677	0.517914	0.119762	0.139973	0.131614
57	57.4	57.4	0.518915	0.546843	0.518537	0.119295	0.140241	0.133924
57.1	57.5	57.5	0.519448	0.546543	0.518141	0.121516	0.13914	0.132456
57.2	57.6	57.6	0.519333	0.547261	0.518612	0.121037	0.141775	0.134202
57.3	57.6	57.7	0.519868	0.547368	0.518883	0.123266	0.142167	0.135207
57.3	57.8	57.8	0.520244	0.548141	0.518343	0.124833	0.145004	0.133205
57.5	57.9	57.9	0.520326	0.547178	0.518279	0.125174	0.14147	0.132967
57.5	57.9	58	0.519726	0.548623	0.518444	0.122674	0.146772	0.133579
57.7	58	58	0.520441	0.548233	0.519437	0.125654	0.145341	0.137262
57.8	58.1	58.3	0.519632	0.548419	0.51945	0.122283	0.146024	0.13731
57.8	58.2	59.7	0.521094	0.548678	0.519355	0.128375	0.146974	0.136958
57.9	58.3	58.2	0.520527	0.548102	0.519461	0.126012	0.144861	0.137351
58.1	58.4	58.6	0.520568	0.549032	0.51955	0.126183	0.148273	0.137681
58.1	58.5	59.1	0.52091	0.549319	0.520055	0.127608	0.149326	0.139554
58.2	58.6	58.3	0.521146	0.549105	0.52016	0.128591	0.148541	0.139943
58.3	58.7	58.8	0.521051	0.549136	0.520413	0.128196	0.148655	0.140881
58.4	58.8	59	0.521753	0.549121	0.520345	0.131121	0.1486	0.140629
58.5	58.9	59	0.521458	0.549321	0.520043	0.129891	0.149334	0.139509
58.6	59	59	0.521694	0.549445	0.5202	0.130875	0.149789	0.140091
58.7	59.1	59.2	0.521338	0.549936	0.52038	0.129391	0.15159	0.140759
58.8	59.2	59.2	0.522105	0.549978	0.52024	0.132587	0.151744	0.14024
58.9	59.3	59.3	0.521746	0.550253	0.521214	0.131092	0.152754	0.143852
58.9	59.4	59.4	0.52288	0.550213	0.521193	0.135817	0.152607	0.143774
59.1	59.5	59.5	0.521823	0.550869	0.521582	0.131412	0.155014	0.145216
59.1	59.5	59.6	0.523043	0.550188	0.521534	0.136496	0.152515	0.145038
59.3	59.7	59.7	0.522654	0.550525	0.521298	0.134875	0.153752	0.144163
59.3	59.8	59.8	0.523207	0.551411	0.521397	0.137179	0.157003	0.14453
59.5	59.8	59.9	0.52318	0.551164	0.522304	0.137067	0.156096	0.147894
59.5	60	59.9	0.523415	0.551611	0.522812	0.138046	0.157737	0.149777
59.7	60	60	0.524239	0.551839	0.521933	0.14148	0.158573	0.146518
59.7	60.2	60.1	0.524028	0.551334	0.522637	0.1406	0.15672	0.149129
59.9	60.2	60.3	0.523982	0.55137	0.522283	0.140409	0.156852	0.147816
59.9	60.3	60.4	0.524013	0.552204	0.522223	0.140538	0.159913	0.147593
60	60.4	60.5	0.524208	0.552842	0.523083	0.141351	0.162254	0.150782
60.1	60.5	60.6	0.524647	0.552398	0.523187	0.14318	0.160624	0.151168
60.2	60.6	60.7	0.524695	0.552739	0.523282	0.14338	0.161876	0.15152
60.3	60.7	60.8	0.524715	0.552817	0.523609	0.143463	0.162162	0.152733
60.4	60.8	60.8	0.524929	0.552748	0.523197	0.144355	0.161909	0.151205
60.5	60.9	61	0.524635	0.552847	0.523965	0.14313	0.162272	0.154053
60.7	61	61.1	0.525204	0.553577	0.522822	0.145501	0.164951	0.149815
60.8	61.1	61.2	0.525435	0.553106	0.523808	0.146463	0.163222	0.153471
60.8	61.2	61.3	0.525558	0.553663	0.523619	0.146976	0.165266	0.15277
61	61.3	61.3	0.525769	0.553995	0.523857	0.147855	0.166484	0.153653
61	61.4	61.5	0.526248	0.553883	0.524176	0.149851	0.166073	0.154836
61.2	61.5	61.6	0.526526	0.553554	0.523976	0.151009	0.164866	0.154094
61.3	61.6	61.7	0.526533	0.553343	0.524657	0.151039	0.164092	0.156619
61.3	61.6	61.7	0.526613	0.554175	0.524692	0.151372	0.167145	0.156749
61.4	61.7	61.8	0.527136	0.554098	0.524567	0.153551	0.166862	0.156286
61.5	61.8	62	0.526402	0.554418	0.525042	0.150493	0.168037	0.158047
61.6	62.1	62	0.526244	0.554917	0.525236	0.149834	0.169868	0.158767
61.7	62.1	62.1	0.527287	0.554836	0.525517	0.15418	0.16957	0.159809
61.7	62.2	62.3	0.527256	0.555379	0.525448	0.154051	0.171563	0.159553
61.9	62.3	62.3	0.527515	0.554911	0.526014	0.155131	0.169846	0.161652
62	62.4	62.4	0.526862	0.555397	0.526303	0.15241	0.171629	0.162723
62.1	62.5	62.6	0.528118	0.556265	0.52662	0.157643	0.174814	0.163899
62.2	62.6	62.6	0.527867	0.555815	0.526242	0.156597	0.173163	0.162497
62.3	62.7	62.7	0.528322	0.556259	0.526848	0.158493	0.174792	0.164744
62.3	62.8	62.8	0.528605	0.556316	0.526771	0.159672	0.175001	0.164459
62.5	62.9	62.9	0.528896	0.556646	0.527296	0.160885	0.176212	0.166406
62.6	63	63	0.528755	0.556988	0.527371	0.160298	0.177467	0.166684
62.7	63.1	63.1	0.529233	0.557195	0.527226	0.162289	0.178227	0.166146
62.8	63.1	63.2	0.529693	0.557459	0.527293	0.164206	0.179195	0.166395
62.8	63.3	63.3	0.529648	0.557171	0.52708	0.164019	0.178138	0.165605
63	63.4	63.4	0.530028	0.557897	0.527327	0.165602	0.180802	0.166521
63	63.4	63.5	0.529455	0.557487	0.527479	0.163214	0.179298	0.167084
63.2	63.6	63.6	0.529819	0.557669	0.527803	0.164731	0.179966	0.168286
63.2	63.6	63.6	0.530184	0.557849	0.52786	0.166252	0.180626	0.168497
63.4	63.8	63.7	0.530405	0.557719	0.528377	0.167173	0.180149	0.170415
63.5	63.8	63.8	0.530645	0.558177	0.528829	0.168173	0.18183	0.172091
63.5	64	63.9	0.531185	0.558986	0.528771	0.170423	0.184798	0.171876
63.6	64	64	0.530973	0.558871	0.529166	0.16954	0.184376	0.173341
63.7	64.1	64.1	0.531174	0.559118	0.529402	0.170377	0.185283	0.174216
63.8	64.2	64.2	0.531455	0.55905	0.529474	0.171548	0.185033	0.174483
63.9	64.3	64.3	0.531626	0.558814	0.529759	0.172261	0.184167	0.17554
64	64.4	64.4	0.531775	0.559688	0.529256	0.172882	0.187374	0.173674
64.1	64.4	64.4	0.532022	0.560272	0.529603	0.173911	0.189517	0.174961
64.2	64.6	64.6	0.532066	0.560448	0.530049	0.174094	0.190163	0.176615
64.3	64.7	64.7	0.53259	0.560012	0.530693	0.176278	0.188563	0.179003
64.4	64.8	64.7	0.532623	0.560397	0.530783	0.176415	0.189976	0.179337
64.5	64.8	64.9	0.533174	0.560186	0.531495	0.178711	0.189202	0.181977
64.6	64.9	65	0.532931	0.560827	0.531135	0.177699	0.191554	0.180642
64.6	65.1	65	0.532498	0.561315	0.531051	0.175894	0.193344	0.180331
64.8	65.1	65.2	0.533295	0.561375	0.531464	0.179215	0.193565	0.181862
64.8	65.3	65.2	0.5334	0.56203	0.531351	0.179653	0.195968	0.181443
64.9	65.4	65.3	0.533607	0.561976	0.531999	0.180515	0.19577	0.183846
65	65.4	65.4	0.534055	0.562087	0.532323	0.182382	0.196177	0.185048
65.1	65.5	65.5	0.533532	0.562583	0.532275	0.180203	0.197997	0.18487
65.2	65.7	65.6	0.53431	0.562703	0.533068	0.183445	0.198438	0.187811
65.3	65.7	65.7	0.534239	0.562532	0.532973	0.183149	0.19781	0.187458
65.4	65.8	65.8	0.533856	0.563053	0.533163	0.181553	0.199722	0.188163
65.5	65.9	65.9	0.535196	0.56295	0.5332	0.187137	0.199344	0.1883
65.6	66	66	0.534929	0.563474	0.53369	0.186024	0.201267	0.190117
65.7	66.1	66.1	0.535397	0.563321	0.533651	0.187974	0.200705	0.189973
65.8	66.2	66.2	0.535942	0.564142	0.534095	0.190245	0.203718	0.191619
65.9	66.3	66.3	0.535782	0.564128	0.534625	0.189579	0.203666	0.193585
66	66.4	66.3	0.536157	0.563919	0.534617	0.191141	0.2029	0.193555
66.1	66.5	66.5	0.536213	0.564524	0.534467	0.191374	0.20512	0.192999
66.2	66.6	66.5	0.536156	0.564904	0.534059	0.191137	0.206514	0.191486
66.3	66.6	66.6	0.537284	0.564973	0.53514	0.195837	0.206767	0.195494
66.4	66.7	66.7	0.536898	0.565316	0.535226	0.194229	0.208026	0.195813
66.5	66.9	66.8	0.537422	0.565708	0.536111	0.196412	0.209464	0.199095
66.6	66.9	66.9	0.537572	0.566141	0.536398	0.197037	0.211053	0.200159
66.6	67	67	0.537919	0.566284	0.536339	0.198483	0.211578	0.199941
66.7	67.2	67.1	0.537479	0.566414	0.53658	0.19665	0.212055	0.200834
66.8	67.2	67.2	0.538097	0.566715	0.537154	0.199225	0.213159	0.202963
66.9	67.3	67.3	0.538501	0.567183	0.537516	0.200908	0.214876	0.204305
67.1	67.4	67.4	0.538832	0.56764	0.537423	0.202288	0.216553	0.203961
67.1	67.5	67.5	0.539483	0.567272	0.537678	0.205	0.215203	0.204906
67.2	67.6	67.6	0.540008	0.568168	0.538006	0.207188	0.218491	0.206123
67.3	67.7	67.7	0.539377	0.568103	0.538237	0.204559	0.218252	0.206979
67.4	67.8	67.8	0.539385	0.568297	0.538663	0.204592	0.218964	0.208559
67.5	67.8	67.8	0.539991	0.568467	0.538504	0.207117	0.219588	0.207969
67.6	68	68	0.540202	0.569246	0.539197	0.207996	0.222446	0.210539
67.7	68.3	68.1	0.54004	0.569798	0.539523	0.207321	0.224472	0.211748
67.8	68.3	68.1	0.540763	0.569382	0.539676	0.210334	0.222946	0.212316
67.8	68.2	68.3	0.540757	0.570073	0.539673	0.210309	0.225481	0.212304
68	68.4	68.3	0.541239	0.570189	0.540189	0.212317	0.225907	0.214218
68.1	68.5	68.4	0.541306	0.570599	0.541136	0.212597	0.227411	0.21773
68.1	68.6	68.5	0.541959	0.571256	0.540776	0.215318	0.229822	0.216395
68.3	68.7	68.7	0.54192	0.571542	0.541761	0.215155	0.230871	0.220047
68.3	68.8	68.9	0.542264	0.571111	0.541464	0.216589	0.22929	0.218946
68.5	68.9	68.9	0.542683	0.571688	0.542283	0.218334	0.231407	0.221983
68.6	69	69	0.543374	0.571179	0.541979	0.221214	0.229539	0.220856
68.6	69.1	69.1	0.543243	0.572543	0.54201	0.220668	0.234544	0.220971
68.7	69.2	69.2	0.544004	0.572599	0.542963	0.223839	0.23475	0.224505
68.8	69.3	69.3	0.543577	0.572803	0.542984	0.22206	0.235499	0.224583
68.9	69.3	69.4	0.543801	0.573049	0.543154	0.222993	0.236401	0.225213
69	69.5	69.5	0.543793	0.573666	0.543665	0.22296	0.238665	0.227108
69.1	69.6	69.6	0.544577	0.573893	0.544509	0.226227	0.239498	0.230238
69.2	69.6	69.7	0.544935	0.574049	0.543788	0.227718	0.240071	0.227564
69.3	69.7	69.8	0.545985	0.574988	0.544552	0.232094	0.243516	0.230398
69.4	69.9	69.9	0.545284	0.575355	0.544388	0.229173	0.244863	0.229789
69.5	69.9	70	0.545679	0.575393	0.545229	0.230819	0.245002	0.232908
69.6	70	70	0.546537	0.575265	0.54519	0.234394	0.244533	0.232763
69.7	70.1	70.2	0.546622	0.576405	0.54544	0.234748	0.248716	0.233691
69.8	70.2	70.3	0.546117	0.576406	0.546306	0.232644	0.248719	0.236902
69.9	70.2	70.3	0.546708	0.576474	0.546629	0.235106	0.248969	0.2381
70.3	70.4	70.5	0.547596	0.57701	0.546276	0.238807	0.250936	0.236791
70.3	70.5	70.6	0.547787	0.577005	0.546343	0.239602	0.250917	0.237039
70.2	70.7	70.6	0.548175	0.577916	0.547098	0.241219	0.25426	0.239839
70.4	70.8	70.7	0.547866	0.578426	0.54766	0.239932	0.256132	0.241923
70.6	70.8	70.9	0.54893	0.578716	0.547899	0.244365	0.257196	0.242809
70.6	71	70.9	0.549862	0.579193	0.548696	0.248249	0.258946	0.245765
70.6	71.1	71	0.549364	0.579092	0.548819	0.246174	0.258575	0.246221
70.8	71.1	71.1	0.549309	0.580108	0.549538	0.245945	0.262304	0.248887
70.9	71.2	71.2	0.549301	0.580329	0.54993	0.245911	0.263114	0.250341
70.9	71.3	71.3	0.550234	0.581147	0.550135	0.249799	0.266116	0.251101
71.1	71.4	71.4	0.550337	0.581127	0.550019	0.250228	0.266043	0.250671
71.2	71.5	71.5	0.551543	0.581221	0.550573	0.255253	0.266388	0.252726
71.2	71.6	71.6	0.552169	0.581514	0.551102	0.257862	0.267463	0.254687
71.3	71.7	71.7	0.551929	0.58161	0.551353	0.256862	0.267815	0.255618
71.5	71.8	71.8	0.552384	0.582145	0.551912	0.258758	0.269778	0.257691
71.5	71.9	71.9	0.552578	0.582693	0.551986	0.259566	0.271789	0.257966
71.6	72	71.9	0.552931	0.582837	0.552191	0.261037	0.272317	0.258726
71.8	72.1	72.1	0.553469	0.583456	0.552644	0.263279	0.274589	0.260406
71.8	72.2	72.1	0.55412	0.583325	0.554003	0.265992	0.274108	0.265445
71.9	72.3	72.2	0.553961	0.584046	0.553633	0.265329	0.276754	0.264073
72	72.4	72.4	0.554738	0.584859	0.553922	0.268567	0.279737	0.265145
72.1	72.5	72.4	0.555149	0.58507	0.554359	0.270279	0.280511	0.266766
72.2	72.6	72.5	0.555354	0.585228	0.554713	0.271134	0.281091	0.268078
72.3	72.7	72.6	0.555819	0.586028	0.55516	0.273071	0.284026	0.269736
72.4	72.8	72.7	0.556244	0.586697	0.555753	0.274842	0.286481	0.271935
72.4	72.9	72.8	0.557282	0.58606	0.555633	0.279167	0.284144	0.27149
72.6	73	72.9	0.557353	0.586679	0.556089	0.279463	0.286415	0.273181
72.6	73	73	0.557505	0.586891	0.556697	0.280097	0.287193	0.275436
72.7	73.2	73.1	0.558263	0.5881	0.557128	0.283255	0.291629	0.277034
72.9	73.3	73.2	0.558886	0.587808	0.557671	0.285851	0.290558	0.279048
72.9	73.3	73.3	0.558241	0.588856	0.557698	0.283164	0.294403	0.279148
73	73.4	73.3	0.559296	0.589362	0.55835	0.28756	0.29626	0.281566
73.2	73.5	73.5	0.559496	0.589645	0.558395	0.288393	0.297299	0.281733
73.2	73.6	73.6	0.559772	0.589889	0.559126	0.289543	0.298194	0.284443
73.3	73.7	73.6	0.560159	0.590727	0.559538	0.291156	0.301269	0.285971
73.4	73.8	73.7	0.560095	0.591759	0.560372	0.290889	0.305056	0.289064
73.5	73.9	73.8	0.561394	0.591688	0.560258	0.296302	0.304795	0.288641
73.6	74	73.9	0.56212	0.591472	0.560973	0.299327	0.304003	0.291293
73.7	74	74	0.561854	0.592308	0.561344	0.298219	0.30707	0.292669
73.8	74.2	74	0.562491	0.593402	0.561197	0.300873	0.311085	0.292123
73.9	74.3	74.2	0.56327	0.593472	0.562369	0.304119	0.311341	0.29647
74	74.3	74.3	0.562956	0.594232	0.562572	0.302811	0.31413	0.297222
74	74.4	74.4	0.564114	0.594777	0.563012	0.307636	0.31613	0.298854
74.1	74.6	74.5	0.56451	0.595768	0.563723	0.309286	0.319766	0.301491
74.3	74.6	74.6	0.565303	0.596024	0.564148	0.31259	0.320706	0.303067
74.4	74.7	74.7	0.565932	0.596184	0.564435	0.315211	0.321293	0.304131
74.4	74.8	74.8	0.566061	0.596807	0.565021	0.315749	0.323579	0.306304
74.5	74.9	74.8	0.566547	0.596864	0.566208	0.317774	0.323788	0.310706
74.7	75	75	0.566806	0.597471	0.56648	0.318853	0.326015	0.311715
74.7	75.1	75	0.568118	0.598126	0.56655	0.32432	0.328419	0.311974
74.8	75.2	75.1	0.567996	0.598572	0.56777	0.323812	0.330055	0.316499
75	75.3	75.2	0.568373	0.599229	0.567817	0.325383	0.332466	0.316673
75.1	75.4	75.3	0.568619	0.599827	0.568058	0.326408	0.33466	0.317567
75.2	75.5	75.5	0.569428	0.600464	0.569032	0.329779	0.336998	0.321179
75.3	75.5	75.7	0.569691	0.600892	0.568885	0.330875	0.338568	0.320633
75.4	75.7	75.7	0.570964	0.601427	0.569716	0.336179	0.340531	0.323715
75.4	75.8	75.8	0.571379	0.601919	0.571278	0.337909	0.342337	0.329508
75.6	75.9	76	0.571264	0.602766	0.570956	0.337429	0.345445	0.328313
75.6	76	76	0.57209	0.602952	0.572324	0.340871	0.346127	0.333386
75.7	76.1	76	0.5732	0.604174	0.572104	0.345497	0.350611	0.332571
75.8	76.1	76.2	0.572607	0.604734	0.573551	0.343026	0.352666	0.337937
75.9	76.2	76.3	0.573411	0.604525	0.573689	0.346376	0.351899	0.338448
76	76.4	76.4	0.573921	0.604905	0.574188	0.348501	0.353294	0.340299
76.1	76.5	76.5	0.575112	0.606742	0.574874	0.353464	0.360034	0.342843
76.2	76.5	76.6	0.575032	0.606992	0.575041	0.35313	0.360952	0.343462
76.3	76.6	76.6	0.575938	0.607419	0.575566	0.356906	0.362519	0.345409
76.4	76.7	76.8	0.576453	0.607987	0.576538	0.359052	0.364603	0.349014
76.5	76.8	76.8	0.577452	0.608669	0.57716	0.363214	0.367105	0.35132
76.6	76.9	76.9	0.578536	0.609237	0.577939	0.367731	0.36919	0.354209
76.7	77	77	0.578005	0.609638	0.577945	0.365519	0.370661	0.354231
76.8	77.1	77.1	0.578052	0.61039	0.578393	0.365715	0.37342	0.355893
77.5	77.3	77.2	0.579579	0.61108	0.579453	0.372077	0.375952	0.359823
77.4	77.3	77.3	0.580629	0.612002	0.579986	0.376453	0.379335	0.3618
77	77.5	77.4	0.580985	0.612296	0.581095	0.377936	0.380414	0.365913
77.2	77.6	77.5	0.582012	0.613203	0.581496	0.382216	0.383742	0.3674
77.2	77.6	77.6	0.58211	0.613977	0.582154	0.382624	0.386582	0.36984
77.3	77.8	77.7	0.582948	0.614928	0.582686	0.386116	0.390072	0.371813
77.5	77.8	77.8	0.58315	0.615279	0.583546	0.386958	0.39136	0.375002
77.5	77.9	77.9	0.583788	0.616176	0.584401	0.389616	0.394651	0.378173
77.5	78	78	0.585018	0.61721	0.5837	0.394741	0.398446	0.375573
77.7	78.2	78.1	0.585528	0.617874	0.585532	0.396866	0.400882	0.382367
77.8	78.2	78.2	0.585496	0.618545	0.586235	0.396733	0.403344	0.384974
77.9	78.3	78.3	0.586586	0.619309	0.587217	0.401275	0.406148	0.388615
77.9	78.4	78.4	0.586833	0.620326	0.587813	0.402304	0.409879	0.390825
78.1	78.5	78.4	0.587393	0.620543	0.587963	0.404638	0.410676	0.391382
78.2	78.6	78.6	0.588619	0.621071	0.588935	0.409746	0.412613	0.394986
78.2	78.7	78.6	0.589453	0.621959	0.589662	0.413222	0.415872	0.397682
78.3	78.8	78.8	0.589911	0.622225	0.590305	0.41513	0.416848	0.400067
78.5	78.9	78.8	0.590189	0.623248	0.591175	0.416289	0.420601	0.403293
78.5	78.9	78.9	0.591908	0.624032	0.591887	0.423451	0.423478	0.405933
78.6	79.1	79	0.59261	0.625228	0.592268	0.426377	0.427867	0.407346
78.7	79.1	79.1	0.592891	0.626086	0.593204	0.427548	0.431015	0.410817
78.8	79.3	79.2	0.593878	0.627161	0.59407	0.43166	0.43496	0.414029
78.9	79.4	79.3	0.59503	0.627869	0.594433	0.436461	0.437558	0.415375
78.9	79.4	79.5	0.595512	0.628482	0.596025	0.438469	0.439807	0.421279
79.1	79.5	79.5	0.596216	0.629246	0.596363	0.441403	0.442611	0.422532
79.2	79.7	79.6	0.596837	0.630623	0.597528	0.44399	0.447663	0.426852
79.3	79.7	79.7	0.598354	0.630816	0.597721	0.450311	0.448372	0.427568
79.3	79.8	79.8	0.599523	0.632063	0.598572	0.455183	0.452947	0.430724
79.5	80	79.9	0.599237	0.633001	0.599503	0.453991	0.456389	0.434176
79.6	80	80	0.600547	0.633239	0.600609	0.45945	0.457262	0.438278
79.6	80.1	80.1	0.601473	0.633757	0.602105	0.463308	0.459163	0.443826
79.7	80.1	80.1	0.601793	0.636252	0.602238	0.464642	0.468318	0.444319
79.8	80.3	80.3	0.602593	0.636796	0.603103	0.467975	0.470315	0.447527
79.9	80.4	80.4	0.603255	0.637669	0.604439	0.470734	0.473518	0.452481
80.1	80.4	80.4	0.603908	0.638277	0.606276	0.473455	0.475749	0.459293
80.2	80.6	80.6	0.605665	0.640095	0.606153	0.480776	0.48242	0.458837
80.3	80.7	80.7	0.60675	0.640304	0.606478	0.485297	0.483187	0.460042
80.4	80.7	80.7	0.608535	0.64083	0.607989	0.492735	0.485117	0.465646
80.5	80.8	80.8	0.608618	0.6417	0.608055	0.493081	0.488309	0.46589
80.6	80.9	80.9	0.609573	0.642883	0.609165	0.49706	0.49265	0.470007
80.7	81.1	81	0.610506	0.643663	0.610963	0.500948	0.495512	0.476674
80.8	81.1	81.1	0.612172	0.644947	0.611027	0.50789	0.500224	0.476912
80.9	81.2	81.2	0.612132	0.645942	0.612411	0.507723	0.503875	0.482044
81	81.4	81.3	0.613507	0.646575	0.613016	0.513453	0.506198	0.484288
81	81.4	81.4	0.6144	0.647398	0.61437	0.517174	0.509218	0.489309
81.2	81.5	81.5	0.615514	0.649113	0.61477	0.521816	0.515511	0.490792
81.3	81.6	81.5	0.616695	0.649942	0.616097	0.526737	0.518552	0.495713
81.4	81.7	81.7	0.618036	0.650494	0.617066	0.532325	0.520578	0.499307
81.5	81.8	81.8	0.618328	0.65155	0.617908	0.533542	0.524453	0.502429
81.6	81.9	81.9	0.61906	0.652817	0.619061	0.536592	0.529102	0.506705
81.6	82	81.9	0.620334	0.654035	0.619529	0.541901	0.533571	0.50844
81.8	82.1	82	0.621297	0.655005	0.621444	0.545913	0.537131	0.515542
81.9	82.2	82.2	0.622777	0.655915	0.622442	0.55208	0.54047	0.519243
81.9	82.3	82.2	0.622776	0.65648	0.622955	0.552076	0.542543	0.521145
82	82.3	82.4	0.624857	0.657852	0.623504	0.560748	0.547577	0.523181
82.2	82.5	82.4	0.625908	0.658999	0.62483	0.565127	0.551786	0.528098
82.2	82.6	82.5	0.62622	0.65992	0.625829	0.566427	0.555166	0.531803
82.3	82.6	82.6	0.62714	0.661062	0.627371	0.570261	0.559356	0.537521
82.4	82.8	82.7	0.629181	0.662299	0.627756	0.578765	0.563895	0.538949
82.5	82.9	82.8	0.629543	0.66336	0.628827	0.580274	0.567789	0.542921
82.6	83.1	82.9	0.630532	0.664072	0.629543	0.584395	0.570401	0.545576
82.7	83.1	83	0.631945	0.665731	0.631241	0.590283	0.576489	0.551873
82.7	83.2	83.1	0.633187	0.667184	0.632024	0.595458	0.58182	0.554776
82.9	83.3	83.2	0.63459	0.668091	0.63281	0.601304	0.585148	0.557691
83	83.4	83.2	0.634952	0.6686	0.633538	0.602813	0.587016	0.560391
83	83.5	83.4	0.636199	0.670117	0.635298	0.608009	0.592583	0.566918
83.2	83.6	83.5	0.636773	0.671357	0.636238	0.610401	0.597133	0.570403
83.2	83.7	83.6	0.638412	0.672569	0.637132	0.61723	0.60158	0.573719
83.4	83.7	83.7	0.638818	0.673654	0.638792	0.618922	0.605561	0.579875
83.4	83.9	83.7	0.639915	0.674588	0.639147	0.623493	0.608989	0.581191
83.5	84	83.9	0.64143	0.675504	0.640453	0.629806	0.61235	0.586034
83.6	84.1	83.9	0.643448	0.677068	0.64112	0.638215	0.618089	0.588508
83.7	84.1	84	0.643532	0.678268	0.642486	0.638565	0.622492	0.593573
83.8	84.2	84.1	0.644552	0.679309	0.643742	0.642815	0.626312	0.598231
83.9	84.4	84.2	0.646189	0.68095	0.644368	0.649636	0.632333	0.600553
84	84.4	84.4	0.647094	0.681556	0.645433	0.653408	0.634557	0.604502
84.1	84.5	84.4	0.648202	0.682958	0.647008	0.658024	0.639701	0.610343
84.2	84.6	84.5	0.649207	0.683581	0.647945	0.662212	0.641987	0.613817
84.3	84.7	84.6	0.65065	0.684777	0.648973	0.668225	0.646376	0.61763
84.4	84.9	84.7	0.651694	0.685801	0.649657	0.672575	0.650134	0.620166
84.5	84.9	84.8	0.652756	0.687632	0.651516	0.677001	0.656852	0.62706
84.6	85	86.1	0.653851	0.688402	0.652515	0.681563	0.659678	0.630765
84.7	85.2	85.9	0.655223	0.689651	0.654789	0.68728	0.664261	0.639198
84.8	85.2	85	0.656535	0.691165	0.655423	0.692747	0.669816	0.641549
84.9	85.2	85.6	0.657062	0.691629	0.655761	0.694943	0.671519	0.642802
85	85.4	85.5	0.658534	0.693022	0.656634	0.701077	0.67663	0.646039
85.1	85.5	85.3	0.659549	0.693883	0.657643	0.705307	0.67979	0.649781
85.1	85.6	85.6	0.66079	0.695514	0.658928	0.710478	0.685774	0.654546
85.3	85.6	85.6	0.661672	0.696227	0.659889	0.714153	0.688391	0.65811
85.3	85.8	85.6	0.663489	0.697239	0.660977	0.721724	0.692104	0.662145
85.5	85.9	85.8	0.664058	0.698457	0.661477	0.724095	0.696574	0.663999
85.5	85.9	85.9	0.665166	0.699884	0.662959	0.728712	0.70181	0.669495
85.6	86.1	85.9	0.665904	0.701284	0.664154	0.731787	0.706947	0.673926
85.8	86.2	86.1	0.666623	0.70173	0.666051	0.734783	0.708583	0.680961
85.8	86.2	86.2	0.668039	0.702662	0.666375	0.740684	0.712003	0.682163
85.9	86.3	86.3	0.669093	0.703943	0.667589	0.745076	0.716704	0.686665
86	86.4	86.3	0.669888	0.70482	0.668841	0.748388	0.719922	0.691308
86.1	86.5	86.6	0.671363	0.706759	0.670189	0.754535	0.727037	0.696306
86.1	86.6	86.6	0.672047	0.707484	0.671516	0.757385	0.729697	0.701227
86.3	86.7	86.7	0.673102	0.708836	0.672212	0.761781	0.734658	0.703808
86.3	86.8	86.8	0.674574	0.710042	0.673624	0.767915	0.739084	0.709045
86.5	86.8	86.9	0.675685	0.711132	0.674106	0.772544	0.743083	0.710832
86.6	87	87	0.676569	0.712119	0.674701	0.776228	0.746705	0.713039
86.6	87.1	87.1	0.677736	0.713083	0.676269	0.78109	0.750242	0.718853
86.8	87.1	87.2	0.678793	0.714822	0.677022	0.785495	0.756623	0.721646
86.9	87.3	87.3	0.67944	0.715497	0.677745	0.788191	0.7591	0.724327
86.9	87.4	87.4	0.680798	0.716448	0.679327	0.79385	0.76259	0.730194
87	87.4	87.5	0.681868	0.716533	0.679925	0.798308	0.762902	0.732411
87.2	87.5	87.6	0.682978	0.71817	0.680991	0.802934	0.768908	0.736364
87.2	87.7	87.7	0.683647	0.718984	0.681841	0.805721	0.771895	0.739516
87.3	87.7	87.8	0.68519	0.720255	0.682852	0.812151	0.776559	0.743266
87.4	87.8	87.9	0.686102	0.721267	0.684416	0.815951	0.780273	0.749065
87.5	88	88	0.68744	0.722132	0.685037	0.821526	0.783447	0.751368
87.6	88	88	0.688162	0.723686	0.685889	0.824535	0.789149	0.754528
87.7	88	88.2	0.689036	0.724687	0.686797	0.828177	0.792822	0.757895
87.8	88.2	88.3	0.690205	0.725068	0.687499	0.833048	0.79422	0.760498
87.9	88.3	88.3	0.690498	0.726628	0.688909	0.834269	0.799944	0.765727
88	88.4	88.4	0.692574	0.727352	0.689547	0.842919	0.802601	0.768093
88.1	88.5	88.5	0.692802	0.728574	0.690701	0.843869	0.807085	0.772373
88.2	88.6	88.6	0.694108	0.729189	0.691149	0.849311	0.809342	0.774034
88.3	88.6	88.7	0.695215	0.729855	0.692043	0.853924	0.811785	0.777349
88.4	88.8	88.8	0.696582	0.730911	0.692359	0.85962	0.81566	0.778521
88.4	88.9	88.9	0.696678	0.731997	0.693786	0.86002	0.819645	0.783813
88.6	89	89	0.697921	0.733141	0.694618	0.8652	0.823843	0.786898
88.7	89	89.1	0.698789	0.733256	0.696029	0.868817	0.824265	0.792131
88.7	89.2	89.2	0.699666	0.734559	0.696833	0.872471	0.829046	0.795112
88.8	89.2	89.3	0.700625	0.735535	0.697331	0.876467	0.832628	0.796959
88.9	89.3	89.4	0.701838	0.736926	0.698021	0.881522	0.837732	0.799518
89	89.4	89.4	0.702105	0.737769	0.698459	0.882634	0.840825	0.801142
89.1	89.5	89.6	0.703007	0.737808	0.699097	0.886393	0.840968	0.803508
89.2	89.7	89.7	0.70458	0.738807	0.700953	0.892947	0.844634	0.810391
89.2	89.7	89.7	0.704737	0.739317	0.701379	0.893602	0.846505	0.811971
89.4	89.8	89.9	0.705936	0.740196	0.701987	0.898598	0.849731	0.814225
89.5	89.9	89.9	0.707022	0.740996	0.70311	0.903123	0.852666	0.81839
89.6	90	90.1	0.707894	0.742221	0.70326	0.906757	0.857161	0.818946
89.7	90.1	90.1	0.708583	0.743136	0.704525	0.909628	0.860519	0.823637
89.8	90.3	90.2	0.709107	0.743535	0.705085	0.911811	0.861983	0.825714
89.9	90.4	90.3	0.710416	0.745117	0.705168	0.917266	0.867788	0.826022
90.1	90.4	90.4	0.711003	0.745284	0.707167	0.919712	0.868401	0.833435
90.1	90.5	90.5	0.712211	0.746358	0.70746	0.924745	0.872342	0.834521
90.2	90.2	90.6	0.712814	0.747268	0.708616	0.927258	0.875681	0.838808
90.3	90.8	90.7	0.713057	0.746954	0.709132	0.928271	0.874528	0.840722
90.4	91	90.8	0.714519	0.746761	0.709924	0.934363	0.87382	0.843659
90.5	90.9	90.9	0.715052	0.750087	0.710746	0.936584	0.886025	0.846707
90.6	91	91	0.715677	0.750795	0.711232	0.939188	0.888623	0.848509
90.7	91.2	91.1	0.716245	0.750845	0.712061	0.941555	0.888806	0.851583
90.8	91.2	91.2	0.717373	0.75115	0.712878	0.946255	0.889925	0.854613
90.9	91.2	91.2	0.718083	0.75311	0.713383	0.949213	0.897117	0.856486
91	91.4	91.3	0.718515	0.754028	0.71363	0.951014	0.900486	0.857402
91	91.5	91.5	0.719232	0.7545	0.7151	0.954001	0.902218	0.862853
91.2	91.6	91.5	0.720704	0.755423	0.71578	0.960135	0.905605	0.865375
91.2	91.7	91.6	0.721318	0.756278	0.716523	0.962694	0.908742	0.86813
91.3	91.7	91.8	0.722325	0.755872	0.717566	0.96689	0.907252	0.871998
91.5	91.9	91.8	0.722759	0.75724	0.717989	0.968698	0.912272	0.873567
91.5	92	91.9	0.724136	0.757813	0.718769	0.974436	0.914375	0.876459
91.6	92	92.1	0.724651	0.758541	0.718935	0.976582	0.917046	0.877075
91.8	92.1	92.1	0.725081	0.75905	0.720141	0.978374	0.918914	0.881547
91.8	92.2	92.2	0.725813	0.760143	0.720658	0.981424	0.922924	0.883464
91.9	92.3	92.3	0.726068	0.760318	0.72127	0.982486	0.923566	0.885734
92	92.4	92.4	0.726867	0.761482	0.722383	0.985816	0.927838	0.889861
92.7	92.5	92.4	0.727755	0.762951	0.723068	0.989516	0.933228	0.892402
94.9	92.6	92.6	0.730271	0.763394	0.724062	1	0.934853	0.896088
95.2	92.7	92.7	0.730091	0.76374	0.724202	0.99925	0.936123	0.896607
	92.8	92.8		0.765038	0.725269		0.940886	0.900564
	92.9	92.9		0.764837	0.725855		0.940148	0.902737
	93	92.9		0.765982	0.727119		0.94435	0.907424
	93.1	93.1		0.766674	0.727407		0.946889	0.908492
	93.2	93.2		0.767377	0.72784		0.949469	0.910098
	93.3	93.2		0.767868	0.728308		0.95127	0.911833
	93.4	93.3		0.768493	0.728898		0.953564	0.914021
	93.5	93.4		0.768987	0.73		0.955376	0.918108
	93.6	93.5		0.77013	0.730077		0.959571	0.918394
	93.7	93.6		0.769961	0.731126		0.95895	0.922284
	93.7	93.7		0.7705	0.732362		0.960928	0.926867
	93.8	93.8		0.771745	0.733312		0.965497	0.93039
	93.9	93.9		0.771744	0.733376		0.965493	0.930627
	94	94		0.773516	0.734765		0.971995	0.935778
	94.1	94.1		0.774271	0.734833		0.974766	0.936031
	94.2	94.2		0.775249	0.735787		0.978354	0.939568
	94.3	94.3		0.77534	0.736149		0.978688	0.940911
	94.4	94.4		0.776887	0.737281		0.984365	0.945109
	94.5	94.5		0.777038	0.738299		0.984919	0.948884
	94.6	94.7		0.77752	0.738219		0.986687	0.948587
	94.7	94.7		0.778194	0.739549		0.989161	0.953519
	94.8	94.8		0.778807	0.739586		0.99141	0.953656
	94.9	95		0.779528	0.740208		0.994056	0.955963
	94.9	95		0.780311	0.741046		0.996929	0.959071
	95.1	95.1		0.781148	0.741769		1	0.961752
	95.2	95.2		0.781743	0.74255		1.00218	0.964648
	95.3	95.3		0.78194	0.743161		1.00291	0.966914
	95.3	95.4		0.783484	0.743689		1.00857	0.968872
	95.5	95.5		0.783964	0.744436		1.01033	0.971642
	95.6	95.6		0.784257	0.745445		1.01141	0.975384
	95.6	95.7		0.784693	0.744957		1.01301	0.973574
	95.7	95.8		0.785736	0.74653		1.01684	0.979407
	95.8	95.9		0.785918	0.746755		1.0175	0.980242
	96.3	96.7		0.786737	0.748314		1.02051	0.986023
	98.2	98.6		0.789558	0.750814		1.03086	0.995294
	99.2	99.1		0.793464	0.752083		1.04519	1

## Sheet: Figure 9-Duplex B no ICL
Figure 9
Duplex B no ICL data
Temp 1	Temp 2	Temp 3	Absorbance 1	Absorbance 2	Absorbance 3	Normalized Abs 1	Normalized Abs 2	Normalized Abs 3			Sample ID	Tm Calculation Method	Temperature1	Temperature2	Temperature3	Tm Result	Mean Tm	Std error
30.2	30.2	29.9	1.23355	1.21707	1.19967	0.0045534	0.00584529	0.00639651			Trial 1	Inflection	35	-	90	59.498	59.3247	0.153291
30.3	30.3	30	1.23193	1.217	1.19724	0.000329693	0.00566904	0			Trial 2	Inflection	35	-	90	59.457
30.2	30.3	30.3	1.23199	1.21638	1.19746	0.000503625	0.00403541	0.0005592			Trial 3	Horizontal Intercept	35	-	75	59.019
30.4	30.4	30.4	1.23322	1.21569	1.19778	0.00369152	0.00222289	0.00140328
30.5	30.6	30.5	1.23301	1.21595	1.19817	0.00315155	0.00290686	0.00243463
30.6	30.6	30.5	1.23327	1.21639	1.19911	0.00380834	0.00405382	0.00492202
30.8	30.8	30.7	1.23308	1.21662	1.19869	0.00330991	0.00465098	0.00381944
30.8	30.9	30.8	1.23365	1.21631	1.19873	0.00478704	0.00384337	0.00390649
30.8	30.9	30.9	1.23266	1.21594	1.199	0.00223257	0.00285951	0.00462923
30.9	31	30.9	1.23302	1.21612	1.19952	0.00317492	0.00333566	0.00600876
31	31	31	1.23209	1.21636	1.1984	0.000763226	0.00396175	0.00304659
31	31	31	1.23189	1.21587	1.19907	0.000223257	0.00268852	0.00482969
31.2	31.2	31.1	1.23236	1.21647	1.19825	0.00146155	0.00426164	0.00265356
31.3	31.3	31.2	1.23317	1.21604	1.19917	0.00356432	0.0031331	0.00506973
31.3	31.4	31.3	1.23185	1.2169	1.199	0.000127204	0.00539545	0.00463186
31.5	31.5	31.4	1.23306	1.21664	1.19924	0.00326837	0.00472464	0.00525965
31.6	31.6	31.5	1.23255	1.21707	1.19932	0.00193662	0.00585581	0.00548913
31.7	31.7	31.6	1.23258	1.21683	1.19919	0.00202229	0.00521394	0.00513303
31.7	31.8	31.7	1.23326	1.2173	1.19936	0.00378238	0.00645034	0.00558936
31.8	31.9	31.8	1.2318	1.21607	1.19967	0	0.00321465	0.00640706
31.9	31.9	31.9	1.23289	1.21588	1.20038	0.00282186	0.00271746	0.00827985
32	32	32	1.23351	1.21702	1.19993	0.00444696	0.00571902	0.00708496
32.1	32.2	32.1	1.23256	1.21718	1.20004	0.00196258	0.00614519	0.00738566
32.2	32.2	32.2	1.2328	1.21718	1.20033	0.00258822	0.00614519	0.0081295
32.3	32.3	32.3	1.23325	1.21655	1.19942	0.0037694	0.00447473	0.00573444
32.5	32.4	32.3	1.23353	1.21744	1.20111	0.00447811	0.00682389	0.0102054
32.5	32.5	32.5	1.23338	1.21721	1.20026	0.00408611	0.00621095	0.00795277
32.6	32.6	32.6	1.23243	1.21685	1.19997	0.00161991	0.00526918	0.00718519
32.7	32.7	32.7	1.23321	1.2165	1.20104	0.00366816	0.00434056	0.0100128
32.8	32.8	32.8	1.23324	1.21662	1.20061	0.00374085	0.00466676	0.00888917
32.9	32.9	32.9	1.23286	1.21682	1.20129	0.00273879	0.00519289	0.0106776
33	33	32.9	1.23275	1.21667	1.20029	0.00245582	0.00480093	0.00804509
33.1	33.1	33	1.2324	1.21587	1.20051	0.0015628	0.00268326	0.00861485
33.3	33.3	33.1	1.2333	1.21603	1.20005	0.00388103	0.0030989	0.0073883
33.3	33.3	33.2	1.23209	1.21669	1.20049	0.000737266	0.00485354	0.00856737
33.5	33.5	33.3	1.23313	1.21669	1.20061	0.00346048	0.00482986	0.00889181
33.6	33.7	33.4	1.23331	1.21667	1.19959	0.00391218	0.00480356	0.00619604
33.6	33.6	33.5	1.23443	1.21691	1.20015	0.00683529	0.00542439	0.00765735
33.8	33.8	33.6	1.23339	1.21704	1.19976	0.00411727	0.005769	0.00662599
33.8	33.9	33.7	1.23252	1.21584	1.20057	0.00186393	0.00259908	0.00877311
33.9	34	33.8	1.23348	1.21672	1.19997	0.00437168	0.0049193	0.00718256
34	34	33.9	1.23425	1.21766	1.20042	0.00635502	0.00740263	0.00836954
34.1	34.2	34	1.23368	1.21736	1.20043	0.0048753	0.00660818	0.00839064
34.2	34.3	34.1	1.23357	1.21964	1.20104	0.00460272	0.0125955	0.00999966
34.3	34.3	34.2	1.23429	1.21745	1.20038	0.00646406	0.00683178	0.00828249
34.4	34.5	34.3	1.2343	1.21754	1.20202	0.00648742	0.00706854	0.0126031
34.5	34.5	34.4	1.23416	1.21656	1.20148	0.00613177	0.00450892	0.0111814
34.6	34.6	34.5	1.23321	1.21675	1.20088	0.00365258	0.00499296	0.00958026
34.7	34.7	34.6	1.23501	1.21699	1.20128	0.00834097	0.00563221	0.0106591
34.8	34.8	34.8	1.23376	1.21716	1.20075	0.00507779	0.00607416	0.00924263
34.9	34.9	34.8	1.23391	1.21701	1.20075	0.005462	0.0056743	0.00925054
35	35	34.9	1.23462	1.21804	1.20056	0.00731555	0.00839439	0.00874937
35.1	35.1	35.1	1.23548	1.21687	1.20086	0.00954552	0.00532969	0.00952486
35.2	35.4	35.1	1.23347	1.21718	1.20104	0.00432495	0.00612677	0.0100076
35.3	37.5	35.2	1.23452	1.21742	1.20047	0.00705075	0.00676339	0.00851197
35.4	36.2	35.3	1.23498	1.21838	1.20117	0.00825011	0.00929407	0.0103637
35.5	36.2	35.4	1.23343	1.21691	1.2008	0.00423409	0.00541124	0.00937451
35.5	35.5	35.5	1.23384	1.21853	1.2007	0.00529326	0.0096834	0.00912657
35.7	35.6	35.7	1.23473	1.21824	1.20045	0.00759592	0.00892315	0.00846449
35.7	35.8	35.7	1.23458	1.21774	1.20149	0.0072143	0.00759467	0.0112077
35.9	35.8	35.8	1.23385	1.21748	1.20162	0.00531922	0.00693175	0.011548
35.9	35.9	36	1.23456	1.21616	1.20141	0.00717017	0.0034593	0.0109994
36	36	36	1.23449	1.2172	1.20178	0.00696768	0.00618728	0.0119516
36.1	36.1	36.1	1.23507	1.21766	1.20139	0.00847596	0.00740789	0.0109492
36.2	36.2	36.2	1.235	1.21736	1.20138	0.00830722	0.00661607	0.0109176
36.3	36.2	36.3	1.23367	1.21697	1.20149	0.00485194	0.0055796	0.0111893
36.4	36.4	36.4	1.23457	1.21678	1.20148	0.00718834	0.00507977	0.0111814
36.5	36.5	36.5	1.23387	1.21717	1.20239	0.00536595	0.00611625	0.0135843
36.6	36.5	36.6	1.23389	1.21656	1.20234	0.00542565	0.00448788	0.013434
36.7	36.7	36.7	1.23318	1.21761	1.20182	0.0035747	0.00726847	0.012065
36.8	36.8	36.8	1.2333	1.21614	1.20216	0.00388882	0.00339353	0.0129724
36.9	36.8	36.8	1.23393	1.21704	1.20198	0.00552949	0.00577426	0.0124791
37	37	36.8	1.23339	1.21635	1.20241	0.00411986	0.00395386	0.0136213
37.1	37	37	1.23345	1.21664	1.20153	0.00428082	0.00470885	0.0112948
37.2	37.1	37	1.23289	1.21762	1.20174	0.00283224	0.00728688	0.0118645
37.2	37.2	37.2	1.2324	1.21638	1.20233	0.00156539	0.00402752	0.0134287
37.4	37.3	37.2	1.23292	1.21606	1.20234	0.00289455	0.00317782	0.0134419
37.4	37.4	37.3	1.23275	1.2172	1.20243	0.00245842	0.00617675	0.0136714
37.6	37.5	37.5	1.23219	1.21712	1.20244	0.00102283	0.00598209	0.0137162
37.7	37.6	37.5	1.23246	1.21596	1.20166	0.00170298	0.00291475	0.0116614
37.8	37.7	37.7	1.23261	1.21612	1.20217	0.00209238	0.00334618	0.013004
37.9	37.8	37.7	1.23247	1.2156	1.20142	0.00173413	0.00197035	0.0110046
37.9	37.9	37.8	1.23235	1.21572	1.20126	0.00142002	0.00230181	0.0105958
38	38	37.9	1.23257	1.21555	1.20161	0.00200152	0.00185723	0.0115111
38.1	38.1	38	1.23228	1.21624	1.20148	0.00125387	0.00365397	0.0111603
38.1	38.2	38.1	1.23374	1.21687	1.20086	0.00503106	0.00530864	0.0095486
38.3	38.3	38.2	1.23354	1.21613	1.20142	0.00451446	0.00337512	0.0110125
38.4	38.4	38.3	1.23234	1.21615	1.20114	0.00140704	0.00341984	0.0102766
38.5	38.5	38.4	1.23457	1.21574	1.20176	0.00720132	0.00234917	0.0119252
38.5	38.6	38.5	1.23319	1.21572	1.20164	0.00360326	0.00227814	0.0115902
38.6	38.7	38.6	1.23338	1.21765	1.20166	0.0040965	0.00736054	0.0116588
38.8	38.8	38.7	1.23306	1.21581	1.20125	0.00326058	0.0025149	0.0105773
38.8	38.9	38.8	1.23445	1.21655	1.20101	0.00687942	0.00446946	0.00992844
39	39	38.9	1.23373	1.21614	1.20073	0.00499991	0.00340668	0.00918723
39.1	39	39	1.23357	1.21485	1.20161	0.00460272	0	0.0115058
39.2	39.2	39	1.23324	1.21594	1.20208	0.00374604	0.0028674	0.0127561
39.3	39.2	39.2	1.23405	1.21591	1.20051	0.00583842	0.00278585	0.00861748
39.3	39.4	39.2	1.2342	1.21611	1.20138	0.00622522	0.00332513	0.0108965
39.4	39.4	39.4	1.23436	1.21557	1.20093	0.00665357	0.00190196	0.00971214
39.5	39.5	39.5	1.23388	1.21588	1.20124	0.00539191	0.00270956	0.0105483
39.6	39.6	39.5	1.2344	1.21597	1.20082	0.00676	0.00295684	0.00942727
39.7	39.7	39.7	1.23466	1.21568	1.20074	0.0074116	0.00219133	0.00920834
39.8	39.9	39.7	1.23541	1.21687	1.20086	0.00937158	0.00530864	0.0095275
39.9	40	39.9	1.23521	1.21576	1.20145	0.0088446	0.00239126	0.0110864
40	40	39.9	1.23507	1.21654	1.20112	0.00849154	0.00445105	0.0102133
40	40.1	40	1.23593	1.21643	1.20163	0.0107085	0.00415379	0.0115691
40.2	40.3	40.1	1.23577	1.21646	1.20146	0.010301	0.00423008	0.0111154
40.2	40.4	40.2	1.23647	1.21707	1.20129	0.0121104	0.00583477	0.010667
40.4	40.5	40.3	1.2352	1.21716	1.20136	0.00881864	0.00607153	0.0108648
40.5	40.6	40.4	1.23488	1.21809	1.20163	0.00800089	0.00853907	0.0115586
40.6	40.7	40.5	1.2362	1.21633	1.20156	0.011412	0.00390125	0.0113924
40.6	40.8	40.6	1.23527	1.21713	1.20069	0.00899776	0.00598735	0.00907909
40.8	40.9	40.7	1.23696	1.21696	1.20179	0.013385	0.00554803	0.0119832
40.9	41	40.8	1.23588	1.21708	1.20101	0.0105995	0.00587686	0.00992844
40.9	41.1	40.9	1.23544	1.21829	1.20119	0.00944427	0.00906257	0.0104006
41	41.1	41	1.23671	1.21873	1.20112	0.0127386	0.0102227	0.0102291
41.2	41.3	41.1	1.23635	1.21837	1.20109	0.0117963	0.00926776	0.0101553
41.2	41.4	41.2	1.23639	1.21843	1.20196	0.0119235	0.00943349	0.0124316
41.4	41.5	41.4	1.23657	1.21927	1.20231	0.0123855	0.011638	0.0133707
41.4	41.5	41.5	1.23644	1.21991	1.20295	0.0120481	0.0133084	0.0150404
41.6	41.6	41.5	1.23622	1.21946	1.20175	0.0114847	0.0121299	0.0118724
41.6	41.7	41.7	1.23589	1.21982	1.20259	0.0106203	0.0130901	0.0141092
41.7	41.8	41.8	1.23596	1.21958	1.20262	0.0107994	0.0124587	0.0141857
41.8	42	41.9	1.23691	1.21968	1.20345	0.0132708	0.0127008	0.0163592
41.9	41.9	42	1.23645	1.21976	1.20305	0.012074	0.0129138	0.0153252
42	42	42.1	1.23706	1.21945	1.20365	0.0136394	0.0121141	0.0168947
42	42.2	42	1.23653	1.2197	1.20346	0.0122791	0.0127613	0.0164014
42.1	42.4	42.3	1.23673	1.21955	1.20399	0.0127905	0.0123746	0.0178021
42.3	42.5	42.4	1.23684	1.22067	1.20368	0.0130735	0.015313	0.0169817
42.3	42.4	42.3	1.23702	1.22002	1.20438	0.013546	0.0136004	0.0188282
42.4	42.6	42.5	1.23769	1.22051	1.20484	0.0152775	0.0149026	0.0200336
42.5	42.6	42.5	1.23701	1.22076	1.204	0.0135226	0.0155445	0.0178258
42.6	42.7	42.7	1.23626	1.21966	1.20426	0.0115678	0.0126666	0.0185011
42.7	42.8	42.8	1.23676	1.2209	1.20475	0.0128814	0.0159233	0.0198094
42.8	42.9	42.8	1.23727	1.22121	1.20436	0.0141846	0.0167283	0.0187622
43	43	43	1.23773	1.22123	1.20555	0.0153891	0.0167888	0.021909
43	43.1	43	1.23934	1.22124	1.20548	0.0195635	0.0168124	0.0217323
43.2	43.2	43.2	1.23909	1.2206	1.20458	0.0189275	0.0151315	0.0193478
43.7	43.2	43.2	1.23821	1.22162	1.20523	0.0166352	0.0178095	0.0210623
43.2	43.4	43.3	1.23862	1.22217	1.20573	0.017697	0.0192668	0.0223838
43.5	43.5	43.4	1.23828	1.22249	1.2056	0.0168091	0.0201113	0.0220488
43.6	43.6	43.5	1.23884	1.22144	1.206	0.0182733	0.0173438	0.0230881
43.6	43.7	43.6	1.23925	1.22275	1.20586	0.0193351	0.0207821	0.0227294
43.7	43.7	43.7	1.23963	1.22283	1.2065	0.0203267	0.0209847	0.0244043
43.8	43.9	43.8	1.2401	1.22215	1.2073	0.021552	0.019209	0.0265251
43.9	43.9	43.9	1.23971	1.22202	1.20665	0.020524	0.0188775	0.0248132
44.1	44.1	44.1	1.24114	1.22328	1.20725	0.0242571	0.0221816	0.0263826
44.1	44.2	44.1	1.24134	1.22284	1.20738	0.0247529	0.021011	0.0267361
44.2	44.3	44.1	1.24143	1.22313	1.20786	0.0249995	0.0217896	0.0280128
44.3	44.3	44.3	1.24197	1.22354	1.20742	0.0263962	0.022855	0.0268416
44.4	44.5	44.4	1.24212	1.22279	1.20766	0.0268012	0.0209005	0.0274641
44.5	44.5	44.4	1.24145	1.22371	1.20772	0.0250437	0.0233101	0.0276461
44.6	44.7	44.6	1.24245	1.22405	1.20837	0.0276319	0.0242151	0.0293554
44.7	44.7	44.7	1.24362	1.22349	1.20831	0.0306718	0.0227419	0.0291918
44.8	44.8	44.8	1.2429	1.22348	1.20819	0.0288261	0.0226972	0.0288806
44.9	44.9	44.8	1.24398	1.22462	1.20857	0.031609	0.025704	0.0298803
45	45	44.9	1.24468	1.22535	1.20835	0.0334314	0.0276349	0.0292921
45.1	45.1	45	1.24407	1.224	1.20898	0.0318504	0.0240625	0.0309565
45.1	45.2	45.1	1.24469	1.22434	1.20907	0.0334625	0.0249727	0.0311833
45.3	45.3	45.2	1.24502	1.22442	1.20922	0.034327	0.0251647	0.0315922
45.3	45.4	45.3	1.24421	1.22439	1.20901	0.0322009	0.0250911	0.0310251
45.5	45.4	45.4	1.24548	1.22536	1.20969	0.035516	0.0276481	0.0328293
45.5	45.6	45.5	1.24596	1.22543	1.2099	0.0367491	0.0278243	0.0333753
45.6	45.6	45.6	1.24641	1.22552	1.20963	0.0379225	0.028069	0.0326815
45.8	45.8	45.7	1.24601	1.22625	1.21093	0.0368815	0.0299815	0.0360869
45.8	45.8	45.8	1.24609	1.22606	1.21042	0.0370917	0.0294922	0.0347574
45.9	46	45.9	1.24764	1.22651	1.21064	0.0411078	0.0306838	0.0353457
46	46	46	1.2472	1.22666	1.21112	0.0399759	0.0310679	0.0365959
46.1	46.1	46.1	1.24617	1.2275	1.21124	0.0372994	0.0332803	0.0369204
46.2	46.2	46.1	1.24674	1.2266	1.21187	0.0387869	0.0309259	0.0385743
46.3	46.3	46.3	1.24773	1.22776	1.21205	0.0413596	0.0339669	0.039057
46.4	46.4	46.4	1.24832	1.22651	1.213	0.042886	0.0306681	0.0415496
46.5	46.5	46.5	1.24965	1.22842	1.21233	0.0463257	0.0357031	0.0397876
46.6	46.6	46.5	1.24965	1.22881	1.21253	0.0463439	0.0367317	0.0403152
46.7	46.7	46.6	1.24948	1.22947	1.21304	0.045887	0.03846	0.0416762
46.8	46.8	46.7	1.24947	1.23036	1.21249	0.0458662	0.040796	0.0402017
46.9	46.9	46.8	1.25046	1.22969	1.21386	0.0484415	0.0390361	0.0438207
47	47	46.9	1.25033	1.22901	1.21343	0.048104	0.0372552	0.0426944
47.1	47.1	47	1.25008	1.23085	1.21388	0.0474394	0.0420929	0.0438814
47.2	47.2	47.1	1.25044	1.22991	1.21475	0.048387	0.0396175	0.0461868
47.3	47.3	47.2	1.25076	1.23098	1.21419	0.0492307	0.0424454	0.044707
47.3	47.4	47.3	1.25092	1.23251	1.21524	0.0496357	0.0464519	0.0474687
47.5	47.5	47.4	1.25145	1.23156	1.21559	0.0509986	0.0439581	0.0483998
47.5	47.6	47.5	1.25205	1.23181	1.21505	0.0525769	0.0446157	0.0469675
47.7	47.7	47.5	1.25177	1.23198	1.21573	0.0518293	0.0450524	0.0487638
47.7	47.7	47.7	1.25262	1.23248	1.21619	0.0540437	0.0463809	0.0499825
47.9	47.9	47.8	1.25377	1.23359	1.21683	0.0570343	0.0493141	0.0516574
47.9	47.9	47.9	1.25406	1.23475	1.21718	0.0577949	0.0523577	0.052578
48	48.1	48	1.25305	1.23458	1.21696	0.0551651	0.0518947	0.0519924
48.1	48.2	48.1	1.25409	1.23451	1.21754	0.0578598	0.0517264	0.0535329
48.2	48.3	48.2	1.25503	1.23501	1.21787	0.0603052	0.0530364	0.0544112
48.3	48.4	48.2	1.25489	1.23556	1.21924	0.0599496	0.054478	0.0580328
48.4	48.5	48.4	1.25616	1.23619	1.21878	0.0632335	0.0561406	0.056801
48.5	48.6	48.5	1.25599	1.23687	1.21942	0.0627896	0.0579347	0.0584918
48.6	48.7	48.5	1.25646	1.23647	1.22064	0.0640149	0.0568824	0.0617125
48.7	48.8	48.7	1.25712	1.2381	1.22005	0.0657231	0.0611677	0.0601536
48.8	48.9	48.7	1.25712	1.23775	1.22026	0.0657179	0.0602339	0.0606969
48.9	49	48.8	1.25691	1.23764	1.2214	0.0651883	0.0599655	0.0637172
49	49.1	48.9	1.2582	1.23876	1.22125	0.0685242	0.0629092	0.0633241
49.1	49.2	49	1.25762	1.2389	1.22225	0.0670315	0.0632696	0.0659619
49.2	49.2	49.1	1.25978	1.23967	1.22228	0.0726337	0.0652952	0.0660436
49.2	49.4	49.2	1.25904	1.24042	1.22265	0.0707256	0.0672577	0.067009
49.4	49.4	49.3	1.25937	1.24038	1.2224	0.0715667	0.0671604	0.0663575
49.4	49.5	49.4	1.25989	1.24065	1.22329	0.0729089	0.0678733	0.0687051
49.5	49.7	49.4	1.26081	1.24141	1.22425	0.0752972	0.0698647	0.0712241
49.7	49.7	49.6	1.26178	1.24225	1.22456	0.0778205	0.0720744	0.0720471
49.7	49.8	49.7	1.26148	1.24263	1.22481	0.0770599	0.0730767	0.0727118
49.8	49.9	49.8	1.2626	1.24344	1.22557	0.0799596	0.0752259	0.074706
49.9	50	49.9	1.26163	1.24369	1.22661	0.0774415	0.0758625	0.0774624
50	50.1	50	1.26328	1.2441	1.22761	0.0817275	0.0769437	0.0801054
50.1	50.2	50.2	1.26521	1.24395	1.22775	0.0867352	0.0765623	0.080472
50.2	50.3	50.3	1.26435	1.24535	1.2278	0.0844948	0.0802425	0.0806066
50.3	50.4	50.3	1.26449	1.24544	1.22887	0.0848583	0.0804635	0.0834131
50.4	50.5	50.5	1.26508	1.2459	1.22845	0.0864029	0.0816815	0.0823053
50.5	50.6	50.5	1.26561	1.24665	1.22982	0.087771	0.083644	0.0859137
50.6	50.7	50.7	1.26704	1.24806	1.23043	0.0914781	0.0873795	0.0875385
50.8	50.8	50.7	1.26726	1.24817	1.23182	0.0920596	0.0876636	0.0911944
50.9	50.8	50.8	1.26806	1.24927	1.23269	0.0941338	0.0905363	0.0934972
51	51	50.9	1.26901	1.24991	1.23273	0.0966	0.0922383	0.0936159
51	51	51	1.26965	1.24975	1.23316	0.0982589	0.09182	0.094729
51.2	51.1	51.1	1.2705	1.25045	1.23402	0.100458	0.0936615	0.0969922
51.3	51.2	51.2	1.27055	1.25016	1.23504	0.1006	0.0928854	0.0996985
51.4	51.3	51.3	1.27175	1.25188	1.23441	0.103718	0.0974022	0.0980262
51.5	51.4	51.4	1.27182	1.25208	1.23612	0.103882	0.0979547	0.102545
51.5	51.5	51.5	1.27259	1.25241	1.23633	0.105878	0.0988123	0.103104
51.7	51.6	51.6	1.27404	1.25333	1.23741	0.109642	0.101222	0.10596
51.7	51.7	51.7	1.27403	1.25343	1.23748	0.109637	0.101498	0.106145
51.8	51.8	51.8	1.27492	1.25415	1.23913	0.111945	0.103387	0.110492
51.9	51.9	51.9	1.27601	1.2548	1.23959	0.114754	0.10511	0.11169
52	52	51.9	1.27647	1.25568	1.23983	0.115958	0.107401	0.112328
52.1	52.1	52.1	1.27859	1.25626	1.24139	0.121459	0.108938	0.116443
52.2	52.2	52.2	1.2777	1.25918	1.2417	0.119165	0.116611	0.117271
52.3	52.3	52.3	1.27842	1.25824	1.24169	0.121031	0.114144	0.11725
52.4	52.4	52.3	1.27975	1.25964	1.24296	0.124489	0.117819	0.120579
52.5	52.5	52.5	1.28123	1.26122	1.24379	0.128331	0.121975	0.122789
52.6	52.6	52.6	1.28131	1.2615	1.24473	0.128531	0.122714	0.125253
52.7	52.6	52.6	1.28218	1.26213	1.2452	0.130782	0.124387	0.126485
52.8	52.8	52.8	1.28274	1.26262	1.24715	0.132243	0.125676	0.131644
52.9	52.8	52.8	1.28462	1.26388	1.24775	0.137106	0.128973	0.133227
53	53	52.9	1.28524	1.26492	1.24787	0.138723	0.131706	0.13353
53.1	53	53	1.28577	1.26593	1.24793	0.140112	0.134376	0.133702
53.1	53.2	53.1	1.28718	1.26653	1.25051	0.143767	0.135952	0.140512
53.3	53.3	53.2	1.28831	1.26782	1.25091	0.146698	0.139353	0.141559
53.4	53.3	53.3	1.28835	1.26863	1.25218	0.146804	0.141471	0.144915
53.4	53.5	53.4	1.29052	1.2691	1.25262	0.15244	0.142715	0.146057
53.5	53.5	53.5	1.2913	1.27028	1.25419	0.154452	0.145827	0.150214
53.6	53.6	53.6	1.29249	1.27122	1.25442	0.157557	0.148289	0.150818
53.7	53.7	53.7	1.29208	1.27307	1.25489	0.156487	0.153164	0.152055
53.8	53.8	53.8	1.29534	1.27363	1.25644	0.164945	0.154635	0.156136
53.9	53.9	53.9	1.2959	1.27517	1.25768	0.166404	0.158678	0.159417
54	54	54	1.29675	1.27647	1.2589	0.168611	0.162111	0.162645
54.1	54.1	54.1	1.29734	1.27765	1.25985	0.170129	0.165197	0.165128
54.2	54.2	54.1	1.29811	1.2784	1.26111	0.172144	0.167185	0.168451
54.3	54.3	54.3	1.30043	1.28021	1.26144	0.178151	0.171942	0.169337
54.3	54.3	54.3	1.30181	1.28059	1.26257	0.181741	0.172931	0.172315
54.5	54.5	54.4	1.30327	1.28147	1.26425	0.185526	0.175248	0.176734
54.6	54.6	54.5	1.30457	1.28261	1.26527	0.188914	0.178263	0.179424
54.7	54.7	54.6	1.30665	1.28363	1.26547	0.194319	0.18093	0.17996
54.8	54.8	54.7	1.30804	1.28545	1.26803	0.19793	0.185734	0.186712
54.8	55	54.8	1.30842	1.28639	1.26958	0.198916	0.188194	0.190798
55	55.1	54.9	1.31033	1.28813	1.27086	0.203867	0.192776	0.19419
55.1	55.1	55	1.31117	1.28912	1.27252	0.206048	0.195373	0.198548
55.1	55.2	55.1	1.31327	1.29109	1.27455	0.211497	0.20056	0.203921
55.3	55.3	55.2	1.31404	1.2933	1.27501	0.21348	0.206387	0.205121
55.4	55.4	55.3	1.31637	1.29417	1.27648	0.219552	0.208671	0.209009
55.4	55.5	55.4	1.31711	1.2956	1.2785	0.221471	0.212419	0.214329
55.5	55.6	55.5	1.31931	1.2976	1.2788	0.227166	0.217699	0.215113
55.6	55.7	55.5	1.32094	1.2997	1.28118	0.231405	0.223202	0.22139
55.7	55.8	55.7	1.32317	1.30148	1.28261	0.237189	0.227903	0.225176
55.8	55.9	55.8	1.32455	1.30273	1.28427	0.24078	0.231178	0.229544
55.9	56	55.8	1.32685	1.30409	1.28575	0.246756	0.234751	0.233453
56	56.1	56	1.32822	1.30661	1.28756	0.25031	0.24138	0.23824
56.1	56.1	56.1	1.32935	1.3082	1.28965	0.253227	0.245563	0.243745
56.2	56.3	56.2	1.33181	1.31078	1.29072	0.259637	0.25235	0.24656
56.3	56.3	56.2	1.33401	1.31279	1.29278	0.265325	0.25764	0.252001
56.4	56.4	56.3	1.33646	1.31411	1.29509	0.271703	0.261128	0.2581
56.4	56.5	56.5	1.33773	1.31622	1.29701	0.27499	0.266668	0.263148
56.6	56.7	56.5	1.34043	1.31733	1.29853	0.281996	0.269604	0.26716
56.6	56.7	56.6	1.34174	1.32054	1.30125	0.285408	0.278035	0.274343
56.8	56.9	56.7	1.34388	1.32181	1.30219	0.29096	0.281382	0.276815
56.8	56.9	56.8	1.34532	1.3246	1.30452	0.294686	0.288716	0.282963
57	57	56.9	1.34883	1.3263	1.30595	0.303816	0.293175	0.286751
57	57.5	57	1.35001	1.32807	1.30764	0.306884	0.297852	0.291206
57.2	58.2	57.1	1.35178	1.33096	1.31116	0.311459	0.305449	0.300494
57.2	57.1	57.2	1.3549	1.33382	1.31369	0.319555	0.31296	0.307149
57.3	57.6	57.7	1.35592	1.33556	1.31514	0.322209	0.31755	0.310989
57.4	57.6	58	1.35892	1.33723	1.3202	0.330004	0.321954	0.324315
57.6	57.5	59.3	1.36038	1.33824	1.32669	0.3338	0.324585	0.341447
57.8	57.7	57.8	1.36353	1.34077	1.32929	0.341969	0.331253	0.348289
57.8	57.8	58.3	1.36672	1.34314	1.33176	0.350258	0.337483	0.354828
57.7	57.8	58.2	1.36811	1.34512	1.3336	0.353856	0.342694	0.359674
57.9	58	57.7	1.37055	1.34724	1.33419	0.360201	0.348284	0.361222
58	58.1	58.1	1.3721	1.34945	1.33581	0.364215	0.354074	0.36549
58	58.2	58.1	1.3758	1.35128	1.33756	0.373815	0.358907	0.370127
58.2	58.3	58.2	1.37745	1.35447	1.33853	0.378116	0.367283	0.372673
58.3	58.4	58.3	1.37957	1.35681	1.34108	0.383609	0.373441	0.379388
58.4	58.4	58.4	1.38231	1.35951	1.34346	0.39072	0.380546	0.385677
58.5	58.6	58.5	1.38508	1.36179	1.34625	0.397921	0.38655	0.393031
58.6	58.6	58.6	1.38599	1.36333	1.34706	0.400271	0.390606	0.395165
58.7	58.8	58.7	1.38898	1.36587	1.34933	0.40803	0.397272	0.401157
58.8	58.8	58.8	1.39163	1.36873	1.35091	0.414912	0.404817	0.405325
58.9	59	58.9	1.39464	1.37164	1.35373	0.422742	0.412451	0.412771
59	59	59	1.39791	1.37409	1.35613	0.431218	0.418912	0.419094
59.1	59.2	59.1	1.39938	1.3762	1.35854	0.435044	0.424449	0.425451
59.2	59.2	59.1	1.40218	1.37893	1.36027	0.442308	0.431633	0.430033
59.3	59.3	59.3	1.40447	1.38033	1.36285	0.448245	0.435327	0.436817
59.4	59.4	59.4	1.40788	1.3843	1.36458	0.457097	0.44576	0.44138
59.5	59.5	59.4	1.4111	1.38586	1.36794	0.465451	0.449856	0.450254
59.6	59.6	59.5	1.41237	1.38888	1.36965	0.468771	0.457827	0.454762
59.7	59.7	59.7	1.41432	1.39168	1.3729	0.473821	0.465182	0.463342
59.8	59.8	59.7	1.41872	1.39365	1.37414	0.48524	0.47037	0.466615
59.9	59.8	59.8	1.41972	1.39573	1.37679	0.487844	0.475826	0.473598
59.9	60	59.9	1.42289	1.39776	1.38007	0.496076	0.481161	0.482257
60.1	60.1	60	1.42565	1.40098	1.38223	0.503233	0.489634	0.487934
60.2	60.2	60.1	1.4286	1.40308	1.38543	0.510889	0.495161	0.496385
60.3	60.3	60.2	1.43002	1.40695	1.38641	0.51458	0.505344	0.498975
60.4	60.3	60.4	1.43304	1.40828	1.38916	0.522431	0.508856	0.506221
60.4	60.5	60.4	1.43463	1.41116	1.3924	0.526535	0.516424	0.514762
60.6	60.5	60.5	1.43717	1.41268	1.39404	0.533145	0.52042	0.519109
60.6	60.7	60.6	1.44043	1.41506	1.396	0.541613	0.526694	0.524255
60.8	60.8	60.7	1.44209	1.41792	1.40012	0.545904	0.534202	0.535131
60.9	60.8	60.8	1.44478	1.42037	1.40166	0.552887	0.540653	0.539209
60.9	60.9	60.9	1.44646	1.42412	1.40296	0.557264	0.550507	0.542619
61	61.1	61	1.45039	1.42434	1.40607	0.567456	0.551091	0.550841
61.1	61.1	61.1	1.45198	1.42693	1.40873	0.571597	0.55791	0.557852
61.2	61.2	61.2	1.45409	1.42915	1.41136	0.577059	0.563755	0.564789
61.3	61.3	61.3	1.4567	1.43127	1.41385	0.583842	0.569329	0.571357
61.4	61.4	61.4	1.45768	1.43371	1.41663	0.586391	0.57574	0.57869
61.5	61.5	61.5	1.45921	1.43646	1.41842	0.590353	0.582985	0.583399
61.6	61.6	61.6	1.46213	1.43876	1.4204	0.597933	0.589022	0.588629
61.7	61.7	61.7	1.46488	1.44073	1.42254	0.605067	0.594205	0.594282
61.7	61.7	61.7	1.46735	1.44217	1.42543	0.611495	0.598001	0.601894
61.9	61.9	61.8	1.46827	1.44445	1.42694	0.61388	0.603993	0.605869
62	61.9	62	1.47011	1.44726	1.42953	0.618654	0.61138	0.612712
62.1	62	62	1.4735	1.44988	1.43162	0.627447	0.61827	0.618209
62.2	62.2	62.1	1.47489	1.45117	1.43322	0.631056	0.621682	0.62244
62.3	62.2	62.2	1.47644	1.4533	1.43651	0.635077	0.627285	0.63111
62.3	62.3	62.3	1.47935	1.45597	1.43935	0.642647	0.634296	0.638617
62.4	62.4	62.4	1.4794	1.45739	1.43982	0.642776	0.63805	0.639844
62.6	62.5	62.5	1.48105	1.45914	1.44145	0.647052	0.64264	0.644143
62.6	62.6	62.6	1.48289	1.46099	1.44328	0.651834	0.647504	0.648991
62.7	62.7	62.7	1.48506	1.46285	1.44529	0.657465	0.652413	0.65428
62.8	62.9	62.8	1.48711	1.46521	1.44786	0.662784	0.658605	0.661072
62.9	62.9	62.9	1.48884	1.46708	1.44867	0.66727	0.663543	0.663187
63.1	63	62.9	1.4905	1.46834	1.45061	0.671582	0.666855	0.668321
63.1	63.1	63.1	1.49206	1.47024	1.45209	0.675645	0.671838	0.672209
63.2	63.2	63.1	1.49296	1.47198	1.45389	0.67796	0.676407	0.676962
63.3	63.3	63.3	1.49518	1.47293	1.45491	0.683728	0.678922	0.679658
63.4	63.4	63.4	1.49469	1.47479	1.45601	0.682462	0.683802	0.682551
63.5	63.6	63.5	1.49759	1.47595	1.45743	0.68999	0.686853	0.686305
63.6	63.7	63.6	1.49831	1.47841	1.4593	0.691867	0.693335	0.691221
63.6	63.8	63.6	1.49979	1.47889	1.46068	0.695704	0.694606	0.694869
63.8	63.8	63.7	1.50025	1.48023	1.46157	0.696893	0.698131	0.697217
63.8	63.9	63.8	1.50163	1.482	1.46356	0.700473	0.702785	0.702463
64	64	63.9	1.50191	1.48279	1.46457	0.70121	0.704852	0.705143
64	64.1	64	1.50552	1.48411	1.46624	0.710582	0.708319	0.709551
64.2	64.3	64.1	1.50588	1.48573	1.46617	0.711501	0.712597	0.709348
64.3	64.3	64.2	1.50726	1.48656	1.46804	0.71508	0.714762	0.714299
64.3	64.4	64.3	1.50591	1.48713	1.46895	0.711597	0.716274	0.716689
64.5	64.6	64.4	1.50808	1.48834	1.46992	0.717227	0.71945	0.719239
64.5	64.6	64.5	1.50918	1.48988	1.47057	0.720083	0.723522	0.72097
64.6	64.7	64.5	1.50945	1.49025	1.47241	0.720768	0.724479	0.725821
64.7	64.8	64.7	1.51108	1.49114	1.47302	0.725015	0.726834	0.727432
64.8	64.9	64.8	1.51071	1.49214	1.47397	0.724039	0.729462	0.729925
64.9	65	64.8	1.512	1.49305	1.47522	0.727409	0.731853	0.733222
65	65.1	65	1.51146	1.49401	1.47579	0.726007	0.734368	0.734733
65.1	65.2	65	1.51298	1.49413	1.47604	0.729948	0.734692	0.73538
65.2	65.3	65.2	1.5134	1.49534	1.47725	0.731033	0.73788	0.738579
65.3	65.4	65.2	1.51436	1.49604	1.47726	0.733517	0.739706	0.738608
65.4	65.5	65.3	1.51556	1.49693	1.47913	0.736643	0.742068	0.743538
65.5	65.5	65.4	1.51698	1.49801	1.47944	0.740321	0.744899	0.744372
65.6	65.6	65.5	1.51673	1.49818	1.47925	0.739683	0.745338	0.743849
65.7	65.7	65.5	1.51818	1.49884	1.48075	0.743455	0.747071	0.747806
65.8	65.8	65.7	1.5182	1.49979	1.4813	0.743496	0.749573	0.749259
65.9	65.9	65.8	1.51812	1.4999	1.48247	0.743299	0.749868	0.752351
65.9	66	65.9	1.51888	1.50051	1.48242	0.745267	0.751478	0.752224
66.1	66.1	66	1.52056	1.50121	1.48358	0.749613	0.753311	0.755271
66.2	66.2	66.1	1.52056	1.50243	1.48319	0.749628	0.756515	0.75424
66.2	66.3	66.2	1.51993	1.50248	1.48398	0.747987	0.756665	0.756329
66.3	66.4	66.3	1.52003	1.50203	1.48423	0.748242	0.755461	0.756996
66.5	66.5	66.4	1.52222	1.50308	1.48537	0.753927	0.758244	0.760014
66.5	66.6	66.6	1.52316	1.50278	1.48608	0.75638	0.757441	0.761865
66.6	66.6	66.6	1.52205	1.50406	1.48583	0.753483	0.760811	0.761219
66.8	66.8	66.7	1.52182	1.50452	1.48723	0.752889	0.762021	0.764912
67	66.9	66.9	1.5222	1.50517	1.48714	0.753873	0.763723	0.764672
67	66.9	67	1.52337	1.50632	1.48832	0.756923	0.766757	0.767771
67	67	67	1.52408	1.50501	1.4884	0.758756	0.763318	0.767985
67.2	67.1	67.2	1.52473	1.50723	1.48984	0.760433	0.769148	0.771796
67.2	67.3	67.3	1.52584	1.5064	1.49135	0.763327	0.766975	0.775769
67.3	67.3	67.3	1.52602	1.50765	1.49035	0.763792	0.770268	0.773131
67.4	67.5	67.4	1.52527	1.50896	1.49063	0.76185	0.773715	0.77387
67.5	67.5	67.5	1.52666	1.50829	1.491	0.765469	0.771947	0.774861
67.6	67.6	67.6	1.52643	1.50892	1.49157	0.764869	0.773583	0.776341
67.8	67.7	67.7	1.52762	1.50894	1.49161	0.767959	0.773638	0.776468
67.8	67.8	67.8	1.528	1.50903	1.49226	0.768937	0.773896	0.778161
67.9	67.8	67.8	1.52813	1.50938	1.49214	0.76927	0.774804	0.777853
68.2	68	67.9	1.52758	1.51025	1.49205	0.767849	0.777106	0.777628
68.2	68.1	68.1	1.52829	1.51076	1.49349	0.769695	0.778442	0.781419
68.2	68.2	68.1	1.52848	1.51086	1.49341	0.770191	0.778694	0.781202
68.3	68.3	68.2	1.52952	1.51159	1.49362	0.772873	0.780628	0.781767
68.5	68.4	68.3	1.52911	1.51122	1.49361	0.771814	0.779649	0.781746
68.5	68.5	68.4	1.52879	1.51158	1.4946	0.770991	0.780596	0.784347
68.7	68.6	68.5	1.52963	1.51238	1.49468	0.773164	0.78269	0.784555
68.7	68.6	68.6	1.53012	1.51297	1.49534	0.774438	0.784245	0.786301
68.8	68.8	68.7	1.53016	1.51351	1.49566	0.774537	0.785668	0.787135
68.9	68.8	68.8	1.53026	1.51411	1.49538	0.774802	0.787252	0.786412
69.1	69	68.9	1.53146	1.51402	1.49602	0.777925	0.786999	0.788092
69.1	69	69	1.53095	1.51403	1.49543	0.776603	0.787041	0.786546
69.1	69.1	69	1.53067	1.51344	1.49612	0.775874	0.785487	0.788351
69.3	69.2	69.2	1.53101	1.51431	1.49704	0.776751	0.787778	0.79078
69.4	69.3	69.3	1.53111	1.5142	1.49666	0.777006	0.787483	0.789772
69.4	69.4	69.3	1.5314	1.51538	1.49683	0.777748	0.79058	0.790223
69.6	69.5	69.5	1.53257	1.51535	1.49652	0.780791	0.790514	0.789419
69.7	69.6	69.6	1.53271	1.51594	1.49809	0.781159	0.792063	0.793552
69.8	69.7	69.6	1.53266	1.51513	1.49823	0.781042	0.789922	0.793916
69.8	69.8	69.8	1.53249	1.51542	1.49821	0.780598	0.79069	0.793874
70	69.9	69.8	1.53238	1.51587	1.49918	0.780305	0.791884	0.796441
70	70.1	69.9	1.53305	1.51602	1.49853	0.782037	0.792284	0.794718
70.2	70.4	70	1.53398	1.5167	1.49912	0.784467	0.794076	0.79628
70.2	70.4	70.1	1.53353	1.51604	1.49895	0.783298	0.792319	0.79581
70.3	70.3	70.2	1.53507	1.51747	1.49951	0.787278	0.796093	0.797308
70.4	70.5	70.3	1.53564	1.51671	1.49998	0.788766	0.794081	0.798551
70.6	70.6	70.4	1.53472	1.51749	1.49992	0.78638	0.796149	0.798385
70.6	70.7	70.5	1.53539	1.51737	1.50007	0.788117	0.795823	0.798764
70.6	70.8	70.6	1.53554	1.51806	1.5003	0.788503	0.797632	0.799395
70.9	70.8	70.7	1.53571	1.51863	1.50098	0.788945	0.799145	0.801175
70.9	71	70.8	1.53555	1.51825	1.49988	0.788532	0.798148	0.798282
70.9	71.1	70.9	1.5354	1.51905	1.50126	0.788153	0.800253	0.801914
71.1	71.2	71	1.53689	1.51911	1.50129	0.792013	0.800408	0.801998
71.2	71.2	71	1.53645	1.51875	1.50143	0.790858	0.799458	0.802354
71.2	71.3	71.2	1.53617	1.51964	1.50166	0.790134	0.80181	0.802969
71.4	71.5	71.3	1.53678	1.51961	1.5019	0.791738	0.801726	0.803592
71.5	71.5	71.3	1.53699	1.52039	1.50211	0.792268	0.803767	0.804148
71.5	71.6	71.4	1.53657	1.51993	1.50156	0.791185	0.802549	0.8027
71.7	71.8	71.7	1.53786	1.51924	1.50333	0.794539	0.800755	0.807382
71.8	71.8	71.7	1.54037	1.52056	1.50407	0.801047	0.804222	0.809318
71.8	71.9	71.8	1.54072	1.52111	1.50261	0.801945	0.805656	0.805467
72	72	71.9	1.53909	1.52016	1.50293	0.797732	0.803159	0.806322
72.1	72.1	72	1.53775	1.52091	1.503	0.794243	0.805138	0.806498
72.1	72.2	72.1	1.53844	1.52178	1.50428	0.796045	0.807429	0.809885
72.2	72.3	72.2	1.53825	1.52127	1.50356	0.795544	0.806079	0.80797
72.4	72.3	72.2	1.53961	1.52207	1.50537	0.799079	0.808192	0.812747
72.4	72.5	72.4	1.53913	1.52152	1.5046	0.797841	0.806737	0.810727
72.5	72.6	72.5	1.54052	1.52167	1.50454	0.801434	0.80714	0.810558
72.6	72.7	72.6	1.5399	1.52231	1.50522	0.799837	0.808815	0.812351
72.7	72.8	72.7	1.54102	1.5226	1.50493	0.802737	0.809591	0.811594
72.8	72.9	72.8	1.54075	1.52245	1.50523	0.802031	0.809191	0.81238
72.9	73	72.8	1.54072	1.52381	1.50599	0.801969	0.812756	0.814404
73	73	73	1.54203	1.52326	1.50642	0.805367	0.81132	0.815535
73.1	73.2	73.7	1.54115	1.52336	1.50572	0.80308	0.811588	0.813678
73.2	73.3	74.1	1.54058	1.52342	1.50704	0.801585	0.811743	0.81716
73.3	73.4	72.9	1.54101	1.52354	1.50776	0.802709	0.812054	0.819062
73.4	73.5	73.8	1.54131	1.52502	1.50739	0.803482	0.815957	0.818081
73.4	73.5	73.7	1.54202	1.52522	1.50744	0.805336	0.816465	0.81822
73.6	73.6	73.4	1.54292	1.52488	1.50749	0.80767	0.815576	0.818344
73.7	73.8	73.7	1.54238	1.52489	1.5075	0.80627	0.815605	0.818371
73.7	73.8	73.8	1.54241	1.5255	1.50713	0.806348	0.81721	0.817397
73.9	73.9	73.8	1.54349	1.52631	1.50764	0.809144	0.819346	0.81874
74	74	73.9	1.54275	1.52554	1.50835	0.807223	0.817312	0.820608
74	74	74	1.54312	1.52634	1.50897	0.808184	0.81943	0.822256
74	74.2	74.1	1.54306	1.52595	1.50955	0.808028	0.818393	0.823783
74.3	74.3	74.3	1.54359	1.52677	1.5091	0.809417	0.820551	0.822596
74.4	74.4	74.3	1.54384	1.52741	1.51083	0.810066	0.822237	0.827157
74.5	74.5	74.3	1.54747	1.52786	1.50996	0.819487	0.823418	0.824854
74.5	74.6	74.5	1.54677	1.52746	1.51074	0.817672	0.82236	0.82692
74.7	74.7	74.6	1.54609	1.52755	1.51039	0.815907	0.822613	0.825996
74.8	74.8	74.6	1.54605	1.52872	1.51131	0.815785	0.825675	0.828426
74.8	74.8	74.8	1.54599	1.52842	1.51168	0.815639	0.824881	0.829389
75	75	74.9	1.54486	1.52859	1.51159	0.812703	0.82533	0.829151
75.1	75.1	75	1.54626	1.52821	1.51129	0.81633	0.824328	0.828368
75.2	75.1	75.1	1.54591	1.52947	1.51166	0.815432	0.827669	0.829354
75.3	75.2	75.2	1.54583	1.52861	1.5116	0.815208	0.825394	0.82918
75.4	75.3	75.2	1.54686	1.53017	1.51178	0.817888	0.829505	0.829652
75.5	75.4	75.3	1.54704	1.52949	1.51185	0.818363	0.827714	0.82984
75.5	75.5	75.4	1.54755	1.52969	1.51185	0.819687	0.828224	0.829842
75.7	75.6	75.6	1.54801	1.53057	1.51316	0.820873	0.830547	0.833311
75.7	75.7	75.6	1.54657	1.53015	1.51191	0.817132	0.82945	0.830014
75.8	75.8	75.7	1.54696	1.53088	1.5125	0.818155	0.83137	0.831565
75.9	75.9	75.9	1.54733	1.53062	1.5136	0.819102	0.830692	0.834453
76	76	75.9	1.54845	1.53177	1.51296	0.82202	0.833706	0.832778
76.1	76.1	76	1.54846	1.53191	1.51297	0.822057	0.834088	0.832797
76.2	76.2	76.1	1.54824	1.5312	1.51275	0.821478	0.83222	0.832229
76.3	76.3	76.2	1.55016	1.53142	1.51422	0.826473	0.832778	0.836099
76.4	76.4	76.3	1.54999	1.53249	1.51314	0.826023	0.835595	0.833258
76.5	76.5	76.4	1.54986	1.53201	1.51359	0.825676	0.834351	0.834437
76.5	76.6	76.5	1.54962	1.53262	1.51482	0.825055	0.83595	0.837687
76.7	76.7	76.5	1.54985	1.53262	1.5146	0.825655	0.835953	0.837093
76.8	76.8	76.7	1.54989	1.53277	1.51544	0.825753	0.836327	0.839314
76.8	76.8	76.8	1.54891	1.53222	1.51588	0.823207	0.834882	0.840483
76.9	77	76.8	1.5496	1.53299	1.51582	0.825001	0.836924	0.840317
77.1	77	77	1.55085	1.53446	1.51545	0.828264	0.840788	0.839351
77.1	77.1	77.1	1.55152	1.53465	1.51625	0.829985	0.841277	0.841446
77.2	77.3	77.1	1.55142	1.53416	1.51712	0.829731	0.839996	0.843746
77.4	77.3	77.3	1.55095	1.53426	1.5169	0.828513	0.840246	0.843163
77.4	77.5	77.4	1.55064	1.53484	1.51742	0.827711	0.84179	0.844548
77.4	77.5	77.4	1.55161	1.53573	1.51677	0.830219	0.844119	0.842836
77.6	77.6	77.5	1.55163	1.53607	1.51761	0.830289	0.845005	0.845049
77.7	77.7	77.7	1.55196	1.53441	1.51701	0.831125	0.840638	0.843461
77.7	77.8	77.7	1.55256	1.53588	1.51813	0.832685	0.844532	0.846423
77.9	77.8	77.8	1.55276	1.53653	1.5176	0.833217	0.846239	0.845007
78	78	77.9	1.55393	1.53688	1.51894	0.836244	0.847139	0.848552
78	78.1	78	1.55261	1.53672	1.51934	0.832828	0.846715	0.849609
78.1	78.1	78.1	1.5542	1.53653	1.51839	0.836958	0.84622	0.847098
78.3	78.3	78.3	1.5537	1.53661	1.51942	0.835657	0.846447	0.849821
78.3	78.5	78.4	1.55471	1.53714	1.51951	0.838264	0.847838	0.850053
78.4	78.5	78.5	1.55482	1.53784	1.52028	0.83856	0.849677	0.852084
78.6	78.6	78.6	1.55556	1.53732	1.51905	0.840475	0.848314	0.848834
78.6	78.7	78.7	1.55484	1.53784	1.51976	0.838606	0.849674	0.850709
78.7	78.8	78.7	1.55488	1.53753	1.51988	0.83872	0.848864	0.851042
78.8	78.9	78.8	1.55554	1.53824	1.52051	0.840431	0.850729	0.852693
78.9	79	78.9	1.55617	1.53936	1.521	0.842062	0.85366	0.853996
78.9	79.1	79	1.55634	1.53867	1.52243	0.842505	0.851853	0.857752
79.1	79.2	79.2	1.55497	1.53964	1.52262	0.838939	0.854402	0.858253
79.2	79.2	79.2	1.55654	1.53972	1.52124	0.843012	0.854628	0.854616
79.3	79.4	79.3	1.55713	1.5398	1.52261	0.844551	0.85482	0.85824
79.4	79.5	79.4	1.55703	1.54039	1.52185	0.844284	0.856375	0.85623
79.5	79.6	79.5	1.55839	1.53969	1.52271	0.847819	0.854531	0.858496
79.6	79.7	79.6	1.55667	1.54097	1.52227	0.843354	0.857916	0.857335
79.7	79.8	79.7	1.55886	1.54117	1.52283	0.849045	0.858445	0.858807
79.7	79.8	79.8	1.55822	1.54054	1.52268	0.847383	0.85678	0.858412
79.9	79.9	79.9	1.55818	1.54119	1.52357	0.84729	0.858482	0.860775
80	80	80	1.55744	1.54101	1.52374	0.845358	0.858019	0.8612
80	80.1	80	1.55932	1.54243	1.52366	0.850244	0.861746	0.861007
80.1	80.1	80.1	1.55924	1.54189	1.52438	0.850034	0.860318	0.862896
80.2	80.3	80.2	1.5596	1.54207	1.52444	0.850958	0.860802	0.863059
80.3	80.4	80.1	1.55912	1.54267	1.52446	0.84972	0.862378	0.863117
80.4	80.5	80.3	1.5601	1.54335	1.52422	0.852266	0.864177	0.862484
80.5	80.7	80.7	1.56046	1.54399	1.5246	0.853209	0.865848	0.863492
80.6	80.7	80.7	1.5609	1.54366	1.52472	0.854333	0.864987	0.86379
80.7	80.7	80.6	1.56075	1.54358	1.52622	0.853951	0.864785	0.867744
80.8	80.9	80.9	1.56144	1.54324	1.52587	0.855735	0.863869	0.866834
80.9	81	80.9	1.56181	1.5445	1.52631	0.856713	0.867187	0.867992
81	81.1	80.9	1.56149	1.54428	1.52659	0.85587	0.866611	0.868723
81.1	81.2	81.1	1.56146	1.54485	1.52694	0.855805	0.86811	0.869662
81.2	81.2	81.2	1.56202	1.5456	1.52602	0.857246	0.870075	0.867235
81.3	81.3	81.2	1.56304	1.54503	1.52767	0.859896	0.868589	0.871574
81.5	81.4	81.4	1.56262	1.54636	1.5279	0.858819	0.872095	0.872183
81.5	81.6	81.5	1.56311	1.54645	1.52841	0.860078	0.872316	0.873531
81.7	81.6	81.5	1.56434	1.54662	1.52852	0.863261	0.872764	0.873813
81.7	81.7	81.7	1.56392	1.5472	1.52772	0.862181	0.874303	0.871701
81.8	81.8	81.8	1.5633	1.54707	1.52854	0.860563	0.873945	0.873866
82	81.9	81.8	1.56469	1.54712	1.52914	0.864187	0.874076	0.875454
82	82	82	1.56404	1.54733	1.52976	0.862508	0.874642	0.8771
82.1	82.1	82.1	1.56564	1.54784	1.52991	0.866648	0.87597	0.877496
82.2	82.2	82.1	1.56566	1.54829	1.53005	0.8667	0.877159	0.877846
82.3	82.3	82.2	1.56563	1.54857	1.52995	0.866615	0.877912	0.877598
82.4	82.4	82.3	1.56679	1.5487	1.5304	0.869631	0.878235	0.87877
82.6	82.5	82.4	1.5664	1.54828	1.53097	0.868611	0.877138	0.880273
82.6	82.6	82.5	1.56723	1.55034	1.53236	0.870771	0.88256	0.883945
82.7	82.7	82.6	1.56725	1.54984	1.53172	0.87082	0.881247	0.882249
82.9	82.8	82.7	1.5671	1.54982	1.53208	0.870436	0.881195	0.883206
82.9	82.9	82.8	1.5678	1.55072	1.53247	0.872269	0.883565	0.884246
83	83	82.9	1.56872	1.55132	1.53193	0.874639	0.885146	0.882803
83.1	83	83	1.56842	1.55136	1.53287	0.873873	0.885249	0.885306
83.2	83.2	83.1	1.56837	1.55142	1.53272	0.873738	0.885404	0.884908
83.3	83.2	83.2	1.56952	1.55182	1.53375	0.876723	0.886459	0.887619
83.4	83.3	83.2	1.57025	1.55188	1.53369	0.878606	0.886609	0.887461
83.4	83.5	83.3	1.56959	1.55252	1.53369	0.876908	0.888287	0.887456
83.6	83.6	83.5	1.57167	1.55197	1.53444	0.882313	0.88684	0.889434
83.7	83.6	83.5	1.57041	1.55337	1.53389	0.879023	0.890534	0.887975
83.7	83.7	83.6	1.57219	1.55322	1.53522	0.883655	0.890131	0.891491
83.8	83.8	83.8	1.57194	1.55322	1.53456	0.88299	0.890136	0.889753
84	83.9	83.8	1.57225	1.55384	1.53502	0.883798	0.891752	0.890967
84	84	83.9	1.5728	1.55333	1.53597	0.885241	0.890434	0.893478
84.1	84.1	84	1.57228	1.55523	1.53623	0.883896	0.895429	0.894153
84.3	84.2	84.1	1.5731	1.55465	1.53656	0.886007	0.893882	0.895023
84.3	84.3	84.2	1.57408	1.55552	1.53689	0.888553	0.896174	0.89591
84.4	84.4	84.4	1.57337	1.55554	1.53631	0.886705	0.896229	0.894364
84.5	84.5	84.4	1.57375	1.55615	1.53721	0.887699	0.897847	0.896751
84.6	84.6	84.4	1.57401	1.55638	1.53792	0.888372	0.898452	0.898616
84.7	84.7	84.6	1.57501	1.55758	1.53781	0.890973	0.901609	0.898334
84.8	84.8	84.7	1.57436	1.55764	1.53731	0.889275	0.901774	0.896999
84.9	84.9	84.7	1.57527	1.55794	1.53817	0.891661	0.902543	0.899281
84.9	85	84.9	1.57606	1.55672	1.53866	0.893699	0.899333	0.900555
85.1	85.1	85	1.57697	1.55773	1.5383	0.896071	0.901993	0.89961
85.2	85.1	85.1	1.57683	1.55797	1.53954	0.8957	0.902621	0.9029
85.2	85.2	85.1	1.57696	1.55824	1.54057	0.896027	0.903329	0.905606
85.4	85.3	85.2	1.57721	1.55838	1.5405	0.896684	0.903713	0.905419
85.5	85.4	85.4	1.57798	1.55895	1.53969	0.898686	0.905207	0.90329
85.5	85.5	85.4	1.57902	1.55954	1.54045	0.90137	0.906767	0.905292
85.7	85.6	85.5	1.57886	1.56008	1.54165	0.900962	0.908169	0.908444
85.7	85.7	85.7	1.58066	1.56084	1.54061	0.905638	0.910177	0.905704
85.8	85.8	85.7	1.57946	1.56096	1.54144	0.902536	0.910492	0.907901
85.9	85.9	85.8	1.57912	1.56081	1.54188	0.901653	0.9101	0.909048
86	86	85.9	1.58059	1.5617	1.54196	0.905451	0.912442	0.90928
86.1	86.1	86	1.57985	1.5624	1.54291	0.903545	0.914275	0.911776
86.2	86.2	86.1	1.57937	1.5629	1.54322	0.902299	0.915591	0.912601
86.3	86.3	86.2	1.58135	1.56197	1.5439	0.907437	0.913157	0.914398
86.3	86.3	86.3	1.58288	1.56354	1.54455	0.911414	0.917293	0.916109
86.5	86.5	86.3	1.58308	1.56328	1.54459	0.91191	0.916595	0.916215
86.6	86.6	86.5	1.58317	1.5637	1.54468	0.912149	0.91769	0.916439
86.6	86.6	86.6	1.58311	1.56533	1.54574	0.912006	0.92198	0.919235
86.8	86.8	86.7	1.58396	1.56527	1.54626	0.914202	0.921846	0.920612
86.9	86.9	86.7	1.58468	1.56566	1.54675	0.916063	0.922864	0.921894
86.9	86.9	86.8	1.58449	1.5652	1.54519	0.915575	0.921652	0.91779
87	87	87	1.58462	1.56548	1.54587	0.915928	0.922378	0.91957
87.1	87.1	87	1.58471	1.56585	1.54696	0.916157	0.923351	0.922451
87.2	87.3	87.1	1.58452	1.56644	1.54736	0.915669	0.924906	0.923511
87.3	87.3	87.3	1.58603	1.56621	1.54693	0.919591	0.924316	0.922379
87.4	87.4	87.3	1.58619	1.56652	1.54764	0.919986	0.925132	0.924255
87.5	87.5	87.4	1.5875	1.56749	1.54857	0.923389	0.927668	0.9267
87.6	87.6	87.5	1.58681	1.56772	1.54838	0.921598	0.928281	0.926207
87.7	87.7	87.6	1.58827	1.56766	1.54913	0.925386	0.928128	0.928193
87.8	87.8	87.7	1.58834	1.56857	1.54939	0.925588	0.930519	0.928868
87.8	87.9	87.9	1.58925	1.56881	1.55038	0.92795	0.931132	0.931485
88	88	88	1.58881	1.57017	1.55042	0.926793	0.93471	0.931572
88.1	88.2	88.1	1.58926	1.57044	1.55124	0.927979	0.93542	0.933753
88.3	88.3	88.2	1.58994	1.57041	1.55054	0.929721	0.93536	0.931912
88.3	88.3	88.3	1.59188	1.57085	1.55117	0.934762	0.936509	0.933561
88.4	88.5	88.4	1.5913	1.57068	1.55191	0.933275	0.936062	0.935515
88.5	88.7	88.5	1.59153	1.57188	1.55221	0.933851	0.939235	0.936317
88.6	88.7	88.5	1.59177	1.5727	1.55236	0.934492	0.941376	0.93671
88.7	88.7	88.7	1.59179	1.57251	1.55279	0.934544	0.940889	0.937842
88.8	88.8	88.8	1.5923	1.57247	1.55306	0.93586	0.940768	0.938554
88.9	89	88.8	1.59357	1.57262	1.55406	0.93915	0.941181	0.941192
89	89	88.9	1.59486	1.57373	1.55345	0.942496	0.944091	0.939585
89.1	89.1	89	1.59652	1.57453	1.55405	0.946813	0.946198	0.941171
89.2	89.2	89.1	1.59563	1.57348	1.55501	0.944508	0.943436	0.943703
89.3	89.3	89.2	1.59664	1.57394	1.5565	0.947132	0.944635	0.947633
89.3	89.4	89.3	1.59686	1.57467	1.55602	0.947685	0.946551	0.946354
89.5	89.5	89.4	1.59649	1.57529	1.5568	0.946727	0.948184	0.948409
89.5	89.6	89.5	1.59808	1.57676	1.55701	0.950876	0.952062	0.948978
89.7	89.7	89.6	1.59752	1.57688	1.55751	0.949399	0.952364	0.950292
89.8	89.8	89.7	1.59953	1.57716	1.55763	0.954627	0.953114	0.950611
89.8	89.9	89.8	1.60062	1.57778	1.55809	0.957451	0.954745	0.951811
89.9	90	89.8	1.59891	1.57798	1.55853	0.953028	0.955263	0.952974
90.1	90.1	90	1.59986	1.57907	1.55901	0.955473	0.958133	0.954251
90.1	90.2	90.1	1.6016	1.57875	1.55948	0.960003	0.957307	0.955493
90.2	90.3	90.1	1.6025	1.57947	1.55959	0.962342	0.959201	0.95577
90.4	90.3	90.2	1.60277	1.58007	1.56092	0.963046	0.960753	0.959287
90.4	90.5	90.4	1.60233	1.58017	1.56149	0.961885	0.961027	0.96079
90.5	90.6	90.4	1.60366	1.58058	1.56134	0.965349	0.962103	0.960397
90.6	90.6	90.5	1.60331	1.5817	1.56068	0.96445	0.965065	0.958653
90.7	90.8	90.7	1.60439	1.58257	1.56133	0.967236	0.967335	0.96036
90.8	90.9	90.7	1.60574	1.58257	1.5622	0.970751	0.967333	0.962655
90.9	90.9	90.8	1.60566	1.58348	1.564	0.970543	0.96974	0.967395
91	91	90.9	1.60626	1.58333	1.56455	0.97209	0.969335	0.968856
91.1	91.2	91	1.60627	1.58413	1.56416	0.972124	0.971436	0.967828
91.2	91.2	91.1	1.60664	1.5846	1.56458	0.973072	0.972683	0.968922
91.2	91.2	91.2	1.6079	1.58529	1.56634	0.97635	0.974512	0.973565
91.3	91.3	91.2	1.6087	1.58525	1.56585	0.978422	0.974383	0.972298
91.5	91.5	91.4	1.6094	1.58627	1.56708	0.98026	0.977077	0.975524
91.5	91.6	91.5	1.61147	1.58659	1.56836	0.985613	0.977918	0.978903
91.6	91.7	91.5	1.61068	1.58886	1.56903	0.98357	0.983903	0.980681
91.8	91.8	91.7	1.61214	1.58813	1.56834	0.987352	0.981975	0.978845
91.8	91.9	91.8	1.61149	1.5889	1.56814	0.985673	0.984003	0.978318
91.9	91.9	91.9	1.61181	1.58962	1.56832	0.986514	0.985881	0.978814
92	92	91.9	1.61363	1.59051	1.56905	0.991228	0.988236	0.980737
92.7	92.4	92	1.61389	1.59021	1.56996	0.991911	0.987431	0.983134
94.7	94.6	92.6	1.61701	1.59498	1.56939	1	1	0.981631
95.1	95.2	94.8	1.61597	1.59374	1.57636	0.997316	0.996738	1
		95.2			1.57393			0.993596

[truncated: 6 more sheets: Figure 9-Duplex B ICL, Figure 10, Supplementary Figure 1, Supplementary Figure 3, Supplementary Figure 4, Supplementary Figure 7]
